# Supplementary material for: Characterization of Mild Acid Stress Response in an Engineered Acid-Tolerant Escherichia coli Strain
Source: Microorganisms. 2024 Jul 31;12(8):1565. doi: 10.3390/microorganisms12081565 (PMC11356199; doi:10.3390/microorganisms12081565)
Supplement: Supplementary file 1 [file microorganisms-12-01565-s001.zip › Table S1 Gene significance and module membership in WGCNA Modules.xlsx]

## Sheet: 20230728-Project Ecoli
Table S1 Gene significance and module membership in WGCNA Modules.
ID	moduleColor	GS.OD600	p.GS.OD600	GS.WT	p.GS.WT	GS.pH6.8	p.GS.pH6.8	GS.pH6.0	p.GS.pH6.0	GS.SC3124	p.GS.SC3124	MM.cyan	p.MM.cyan	MM.brown	p.MM.brown	MM.greenyellow	p.MM.greenyellow	MM.yellow	p.MM.yellow	MM.lightcyan	p.MM.lightcyan	MM.grey60	p.MM.grey60	MM.purple	p.MM.purple	MM.green	p.MM.green	MM.red	p.MM.red	MM.tan	p.MM.tan	MM.grey	p.MM.grey	MM.turquoise	p.MM.turquoise	MM.pink	p.MM.pink	MM.black	p.MM.black	MM.blue	p.MM.blue	MM.magenta	p.MM.magenta	MM.salmon	p.MM.salmon	MM.midnightblue	p.MM.midnightblue
b1954.1	purple	-0.39989	0.0528511	0.139358	0.516049	0.444333	0.0296069	-0.444333	0.0296069	-0.139358	0.516049	0.220065	0.301475	0.666851	0.000372624	-0.108358	0.614266	0.426192	0.0378321	0.569016	0.00371073	0.170242	0.426426	0.90437	1.34686e-09	-0.474955	0.0190106	-0.233793	0.271536	-0.560783	0.00436359	-0.506561	0.0115368	-0.0874939	0.684353	-0.576525	0.00318922	0.313494	0.135774	-0.38466	0.063455	0.592825	0.00226682	0.0247361	0.908659	0.695666	0.000160454
b4439.1	turquoise	-0.0457461	0.831907	0.146591	0.494281	-0.187999	0.379011	0.187999	0.379011	-0.146591	0.494281	0.0766894	0.721714	-0.0606991	0.778136	-0.234639	0.269756	-0.257433	0.224583	0.0838945	0.696725	0.113634	0.597021	-0.187026	0.38153	-0.36866	0.0762801	0.448079	0.0281019	-0.14353	0.503438	0.1314	0.540523	0.406903	0.0484574	-0.00532974	0.980281	-0.362585	0.0816329	-0.349925	0.0936916	-0.168399	0.431526	0.249212	0.240254	-0.199852	0.34912
b4443.1	purple	-0.4584	0.0242694	0.229335	0.281043	0.0870256	0.685958	-0.0870256	0.685958	-0.229335	0.281043	0.285542	0.176201	0.630847	0.000949422	-0.113557	0.597269	0.241377	0.255841	0.348365	0.0952647	0.499728	0.0129021	0.716662	8.15757e-05	-0.539783	0.0064795	-0.419245	0.0414224	-0.208568	0.328056	-0.385264	0.0630058	-0.0999053	0.64231	-0.250554	0.237648	0.035677	0.868548	-0.538753	0.00660213	0.62639	0.00105751	-0.226191	0.287873	0.615891	0.00135469
b4452.1	brown	-0.439548	0.0316225	0.149601	0.485357	0.122349	0.568993	-0.122349	0.568993	-0.149601	0.485357	0.309931	0.140518	0.66081	0.000439659	-0.0418664	0.845989	0.221029	0.299307	-0.0445215	0.836347	0.719217	7.48272e-05	0.233678	0.271779	-0.236665	0.265523	-0.589719	0.00242251	0.101754	0.636134	0.111912	0.602627	0.0969058	0.652379	0.243602	0.25135	-0.450989	0.0269753	-0.487165	0.0157586	0.641075	0.000736643	-0.688768	0.000197991	0.22307	0.294752
b4718.1	brown	-0.801756	2.4776e-06	-0.0377019	0.861156	0.24128	0.256037	-0.24128	0.256037	0.0377019	0.861156	0.796058	3.28855e-06	0.729619	5.21367e-05	-0.749028	2.53929e-05	0.641766	0.000723891	0.772521	9.71006e-06	0.253693	0.231625	0.498144	0.0132369	-0.507671	0.0113267	-0.333209	0.111588	0.0985808	0.646749	0.2127	0.318345	-0.408593	0.0474424	-0.477143	0.0183909	0.0172573	0.936209	-0.112237	0.601566	0.106162	0.621503	0.117973	0.582992	0.198657	0.35207
NP_414561.1	blue	-0.379149	0.0676701	0.407925	0.0478417	-0.171664	0.422515	0.171664	0.422515	-0.407925	0.0478417	0.216115	0.310452	0.521869	0.00890604	-0.0559205	0.795225	-0.0928659	0.666035	-0.0694648	0.747052	0.732349	4.72941e-05	0.0737175	0.732104	-0.536314	0.00690039	-0.434221	0.0339939	0.14946	0.485776	0.137195	0.522648	0.200587	0.347313	0.304791	0.147569	-0.637602	0.000803746	-0.746979	2.74785e-05	0.564923	0.00402417	-0.612023	0.00148089	0.281108	0.183307
NP_414595.1	green	0.219962	0.301707	-0.48601	0.0160454	-0.0217202	0.919758	0.0217202	0.919758	0.48601	0.0160454	-0.10007	0.641758	-0.25456	0.22998	0.242347	0.253876	0.28562	0.176078	-0.157714	0.461721	-0.365254	0.0792472	-0.100904	0.638972	0.837456	3.33029e-07	-0.178355	0.404378	0.164583	0.442184	0.159507	0.456578	-0.492336	0.0145259	0.129889	0.545228	0.456723	0.0248617	0.747174	2.72737e-05	-0.187146	0.381218	-0.0463153	0.829845	-0.128123	0.550754
NP_414703.1	brown	-0.695799	0.000159795	0.234443	0.270168	0.0961787	0.65483	-0.0961787	0.65483	-0.234443	0.270168	0.565444	0.00398305	0.858324	8.13742e-08	-0.271479	0.199411	0.32779	0.117895	0.20489	0.336848	0.846159	1.89746e-07	0.402963	0.0508894	-0.534888	0.00707982	-0.724021	6.34537e-05	0.210247	0.324089	0.115892	0.589702	-0.0617354	0.774443	0.0747054	0.728645	-0.436934	0.0327689	-0.621381	0.00119143	0.718508	7.66483e-05	-0.649132	0.000599304	0.336688	0.107672
NP_414734.1	turquoise	0.219441	0.302881	-0.0224243	0.917166	-0.246117	0.246335	0.246117	0.246335	0.0224243	0.917166	-0.287207	0.173583	-0.203122	0.341126	0.331148	0.113956	0.0698269	0.745775	-0.187966	0.379098	-0.148529	0.488527	0.180058	0.399832	0.442166	0.0305067	-0.173485	0.417535	0.00348158	0.987118	-0.404758	0.04977	-0.259417	0.220905	0.0749362	0.727838	0.443989	0.0297485	0.414694	0.0439164	-0.0297668	0.890183	-0.027226	0.899508	0.134181	0.53191
NP_414916.1	turquoise	-0.220781	0.299865	-0.169895	0.427384	-0.0248416	0.908272	0.0248416	0.908272	0.169895	0.427384	0.239996	0.258654	0.175404	0.412324	-0.220643	0.300174	0.536644	0.00685934	0.480979	0.0173442	-0.25385	0.231327	0.560669	0.00437328	0.0738807	0.731532	-0.241546	0.255497	0.0272847	0.899293	-0.353242	0.0904116	-0.651841	0.000558391	-0.466588	0.0215388	0.668103	0.0003599	0.437827	0.0323738	-0.0231005	0.914677	0.297845	0.15749	0.260506	0.218904
NP_414973.1	pink	-0.275081	0.193277	0.101916	0.635595	-0.281291	0.183008	0.281291	0.183008	-0.101916	0.635595	0.248907	0.240848	0.201797	0.344352	0.0642208	0.765605	-0.0684319	0.750696	-0.322259	0.124596	0.643145	0.00069899	-0.239474	0.259723	0.124461	0.562289	-0.504516	0.0119324	0.48847	0.0154398	0.589275	0.00244548	-0.14123	0.510373	0.702392	0.000129995	-0.565592	0.00397146	-0.30457	0.147877	0.230453	0.27864	-0.691038	0.000184875	0.104688	0.626381
NP_415019.1	brown	-0.766778	1.2407e-05	0.153767	0.473146	-0.0362174	0.866575	0.0362174	0.866575	-0.153767	0.473146	0.654988	0.000513907	0.754767	2.02754e-05	-0.602092	0.00185187	0.304258	0.148313	0.522519	0.00880638	0.640942	0.000739126	0.393464	0.057143	-0.73761	3.90618e-05	-0.399372	0.0531875	0.0867188	0.687011	0.174811	0.413929	-0.148291	0.489232	-0.180751	0.397989	-0.362918	0.0813328	-0.559158	0.0045033	0.34247	0.101387	-0.186649	0.382507	0.326534	0.119393
NP_415020.1	yellow	-0.544871	0.00590115	-0.157536	0.462232	0.10993	0.609106	-0.10993	0.609106	0.157536	0.462232	0.599394	0.00196541	0.721018	7.03695e-05	-0.31678	0.131503	0.90231	1.68602e-09	0.667163	0.000369423	0.122831	0.567461	0.758783	1.72584e-05	-0.111585	0.603695	-0.496013	0.0136987	0.159941	0.455339	-0.176293	0.409919	-0.583905	0.00273845	-0.382333	0.0652095	0.350215	0.093402	0.143543	0.503397	0.381971	0.0654856	-0.0296745	0.890522	0.251703	0.235433
NP_415209.1	midnightblue	-0.328062	0.117572	-0.0771834	0.719992	0.217185	0.308003	-0.217185	0.308003	0.0771834	0.719992	0.261237	0.217568	0.484917	0.0163204	0.097438	0.650589	0.14944	0.485834	-0.0881271	0.682185	0.571023	0.00356477	0.182801	0.392569	0.0128905	0.95233	-0.719283	7.46579e-05	0.163092	0.446388	0.330994	0.114135	-0.252485	0.233931	0.303526	0.149341	-0.256211	0.226868	-0.356314	0.087451	0.523129	0.0087138	-0.693003	0.000174137	0.534982	0.00706789
NP_415219.1	turquoise	0.17052	0.42566	0.602316	0.0018427	-0.189149	0.37605	0.189149	0.37605	-0.602316	0.0018427	-0.298965	0.15586	-0.0811499	0.70621	0.213181	0.317226	-0.59099	0.00235772	-0.222146	0.296809	0.249962	0.238795	-0.0623375	0.772299	-0.556907	0.0047029	0.289259	0.170392	-0.275799	0.19207	-0.244902	0.248749	0.687778	0.000203964	0.106265	0.621163	-0.39933	0.0532152	-0.747192	2.72549e-05	0.273223	0.196425	-0.0681961	0.751528	0.147262	0.492285
NP_415220.1	turquoise	0.415891	0.0432493	0.455955	0.025137	-0.176395	0.409645	0.176395	0.409645	-0.455955	0.025137	-0.431462	0.0352762	-0.31062	0.139592	0.291603	0.166799	-0.69831	0.000147811	-0.427169	0.0373474	0.111231	0.604848	-0.431312	0.0353468	-0.30665	0.144991	0.565865	0.00395016	-0.249165	0.240345	-0.0190754	0.929504	0.948927	1.67669e-12	0.272643	0.197415	-0.562907	0.00418656	-0.574589	0.00331732	0.0406088	0.850564	-0.0173752	0.935774	-0.278635	0.187354
NP_415333.1	purple	-0.465491	0.0218894	-0.121409	0.571989	0.354992	0.088716	-0.354992	0.088716	0.121409	0.571989	0.345708	0.0979897	0.501336	0.0125696	-0.354392	0.0892947	0.662935	0.000414982	0.707668	0.000109764	-0.101443	0.637172	0.891291	5.18154e-09	-0.211774	0.320505	-0.248068	0.242491	-0.353253	0.090401	-0.563453	0.00414202	-0.517845	0.00954374	-0.764096	1.3879e-05	0.701913	0.000131983	0.201755	0.344454	0.186092	0.383953	0.323777	0.122729	0.470598	0.020295
NP_415360.1	blue	0.129537	0.546328	-0.290816	0.167999	0.101946	0.635496	-0.101946	0.635496	0.290816	0.167999	-0.118005	0.582891	-0.0453456	0.833359	0.0822945	0.702249	0.378698	0.0680246	0.201383	0.345363	-0.414227	0.0441783	0.380297	0.0667746	0.29353	0.163886	-0.139611	0.51528	-0.0580112	0.787737	-0.508814	0.0111137	-0.46478	0.0221191	-0.355501	0.0882274	0.688543	0.000199336	0.59314	0.00225151	-0.096599	0.653413	0.254	0.231042	0.124448	0.562331
NP_415386.1	turquoise	-0.613103	0.0014447	-0.258398	0.22279	0.0343464	0.873412	-0.0343464	0.873412	0.258398	0.22279	0.640943	0.000739097	0.591815	0.00231647	-0.45211	0.026551	0.837092	3.40711e-07	0.641186	0.000734579	0.15758	0.462105	0.68742	0.00020616	-0.0203005	0.924988	-0.455207	0.0254072	0.166773	0.436049	-0.124493	0.562189	-0.702969	0.000127634	-0.373183	0.0724713	0.418161	0.0420061	0.292917	0.164809	0.125409	0.559294	0.0835421	0.69794	0.226711	0.286736
NP_415449.1	green	-0.100599	0.63999	0.174597	0.414511	-0.129658	0.545949	0.129658	0.545949	-0.174597	0.414511	0.0691621	0.748119	0.155454	0.468245	-0.240992	0.256624	-0.157975	0.460969	0.321466	0.125579	0.0597015	0.781696	0.107055	0.618556	-0.679742	0.000258524	0.318965	0.128715	-0.274701	0.193919	-0.0892601	0.678311	0.278915	0.186893	-0.286266	0.175059	-0.230963	0.277547	-0.51976	0.00923579	0.120595	0.574587	0.245563	0.247433	0.0896879	0.67685
NP_415474.1	black	-0.00205572	0.992394	-0.334109	0.110564	0.272304	0.197994	-0.272304	0.197994	0.334109	0.110564	-0.029627	0.890696	-0.132287	0.537768	0.00657225	0.975685	0.346056	0.0976298	0.233442	0.272279	-0.487021	0.0157942	0.355446	0.0882802	0.481858	0.0171112	-0.0631421	0.769437	-0.246573	0.245434	-0.286919	0.174034	-0.627315	0.00103426	-0.40544	0.0493497	0.836568	3.5206e-07	0.641183	0.000734639	-0.248971	0.240725	0.354695	0.0890019	0.321085	0.126052
NP_415515.1	blue	-0.348105	0.0955292	0.302418	0.150907	-0.489247	0.0152524	0.489247	0.0152524	-0.302418	0.150907	0.271301	0.199717	0.394014	0.0567653	-0.0462206	0.830188	-0.0644168	0.764909	-0.0770672	0.720397	0.767266	1.21546e-05	0.117021	0.586057	-0.385614	0.0627463	-0.323196	0.123441	0.242412	0.253746	0.119667	0.577555	0.128602	0.549253	0.420226	0.0408999	-0.575726	0.00324154	-0.647224	0.000629638	0.43501	0.0336339	-0.489787	0.0151233	0.194364	0.362782
NP_415647.1	grey	0.437908	0.032338	0.0168409	0.937745	-0.0532111	0.804956	0.0532111	0.804956	-0.0168409	0.937745	-0.578553	0.00305949	-0.403722	0.0504135	0.503901	0.0120534	-0.729202	5.29136e-05	-0.771279	1.02447e-05	0.181615	0.395699	-0.533875	0.00720972	0.226226	0.287795	0.0129091	0.952261	-0.149789	0.484805	0.110568	0.607016	0.457736	0.0245026	0.562481	0.00422156	-0.402845	0.0509635	-0.242362	0.253847	0.00497981	0.981576	-0.425366	0.0382455	0.0718961	0.738495
NP_415648.1	yellow	-0.544405	0.00595235	-0.282576	0.180932	0.248749	0.241158	-0.248749	0.241158	0.282576	0.180932	0.588938	0.00246309	0.681189	0.000247852	-0.450312	0.0272341	0.898559	2.50646e-09	0.783268	6.0206e-06	-0.0223168	0.917562	0.789646	4.47615e-06	-0.185528	0.385423	-0.382583	0.0650196	0.0214554	0.920734	-0.253128	0.232702	-0.614573	0.00139661	-0.609794	0.00155808	0.478175	0.0181043	0.221167	0.298999	0.258488	0.222622	0.17068	0.42522	0.270086	0.201817
NP_415678.1	magenta	0.238238	0.262264	-0.241712	0.255161	-0.174012	0.416101	0.174012	0.416101	0.241712	0.255161	-0.217719	0.306786	-0.646294	0.000644906	-0.206476	0.333041	-0.182917	0.392262	0.0262827	0.902974	-0.61412	0.00141128	-0.363989	0.0803714	0.336866	0.107474	0.559977	0.0044324	-0.127272	0.553423	0.0269638	0.900471	-0.17041	0.425963	-0.184853	0.387185	0.35225	0.0913833	0.653704	0.000531674	-0.871322	3.00756e-08	0.698427	0.000147268	-0.412056	0.0454149
NP_415751.1	turquoise	-0.323913	0.122563	-0.241777	0.25503	-0.0883966	0.681263	0.0883966	0.681263	0.241777	0.25503	0.43408	0.0340584	0.319433	0.128124	-0.332693	0.112178	0.748538	2.58781e-05	0.519238	0.00931883	-0.144894	0.499347	0.433309	0.0344136	0.121212	0.572617	-0.338905	0.105229	0.350792	0.092826	-0.120526	0.574808	-0.686658	0.000210907	-0.314894	0.133942	0.459476	0.0238957	0.530995	0.00758978	-0.0447752	0.835427	0.175667	0.411612	-0.0505216	0.814643
NP_415753.1	turquoise	-0.673168	0.00031219	-0.220316	0.300909	0.0415045	0.847305	-0.0415045	0.847305	0.220316	0.300909	0.637367	0.000808455	0.584865	0.00268401	-0.606957	0.00166129	0.777377	7.84927e-06	0.718465	7.67603e-05	0.0630904	0.769621	0.637833	0.000799117	-0.225814	0.288699	-0.465437	0.0219067	0.195662	0.359524	-0.204848	0.336952	-0.764933	1.34038e-05	-0.508784	0.0111192	0.412235	0.0453117	0.283279	0.179802	0.0531236	0.80527	0.170676	0.425232	0.222994	0.294921
NP_415773.1	magenta	0.0719202	0.73841	-0.251676	0.235483	-0.116316	0.588335	0.116316	0.588335	0.251676	0.235483	-0.0225613	0.916662	-0.451607	0.0267408	-0.157467	0.462432	-0.0157089	0.941923	0.121707	0.571039	-0.446711	0.0286442	-0.124103	0.563425	0.353303	0.0903524	0.330215	0.115041	-0.00624394	0.9769	0.14402	0.501965	-0.377565	0.0689203	-0.105949	0.622207	0.390077	0.0595113	0.522972	0.00873756	-0.635337	0.000850275	0.516222	0.00981148	-0.0872867	0.685063
NP_415774.1	yellow	-0.535303	0.00702717	-0.250005	0.238711	-0.266767	0.207631	0.266767	0.207631	0.250005	0.238711	0.664025	0.000402792	0.228175	0.28355	-0.653234	0.000538309	0.55117	0.00524567	0.615199	0.00137658	-0.0198274	0.926732	0.175248	0.412744	-0.0604808	0.778914	-0.0144072	0.946728	0.373923	0.0718621	0.324421	0.121945	-0.58996	0.00241013	-0.166701	0.436252	0.0955808	0.656846	0.306738	0.144868	-0.372795	0.072792	0.371566	0.0738159	-0.171698	0.422422
NP_415791.1	blue	0.479722	0.0176815	-0.536137	0.00692246	0.127118	0.55391	-0.127118	0.55391	0.536137	0.00692246	-0.380117	0.0669149	-0.482827	0.0168575	0.255188	0.228794	0.0617698	0.77432	-0.142877	0.505402	-0.620179	0.00122567	-0.166448	0.436959	0.646564	0.000640441	0.134295	0.531557	-0.0237842	0.912161	-0.166864	0.435795	-0.310033	0.140381	-0.0972336	0.651276	0.555654	0.00481719	0.793323	3.75558e-06	-0.457929	0.0244349	0.29408	0.16306	-0.181062	0.397164
NP_416009.1	turquoise	-0.161605	0.450599	-0.571933	0.00350018	-0.0889891	0.679237	0.0889891	0.679237	0.571933	0.00350018	0.147607	0.491259	0.0529251	0.805985	-0.307085	0.144391	0.381078	0.0661712	0.446842	0.0285919	-0.317564	0.130498	0.396111	0.0553437	0.0848433	0.693456	-0.0872008	0.685358	-0.109142	0.611691	-0.290356	0.168704	-0.622568	0.00115847	-0.462148	0.022987	0.588224	0.00250062	0.478452	0.0180281	-0.242073	0.25443	0.410077	0.046565	0.265662	0.209591
NP_416010.1	turquoise	-0.0958493	0.65594	-0.601865	0.00186122	-0.18154	0.395898	0.18154	0.395898	0.601865	0.00186122	0.088962	0.679329	-0.0326047	0.879784	-0.260919	0.218148	0.31067	0.139525	0.334251	0.110404	-0.302123	0.151326	0.303488	0.149395	0.154608	0.470699	-0.0777056	0.718172	-0.0650417	0.762692	-0.296762	0.159079	-0.58622	0.00260872	-0.375925	0.0702333	0.555578	0.00482427	0.51822	0.00948274	-0.276319	0.1912	0.375278	0.0707563	0.17888	0.402974
NP_416016.1	turquoise	0.528122	0.00798537	0.124676	0.561611	-0.21851	0.304989	0.21851	0.304989	-0.124676	0.561611	-0.449443	0.0275692	-0.684538	0.000224618	0.159286	0.457209	-0.559581	0.00446656	-0.26265	0.214999	-0.392746	0.0576387	-0.474511	0.0191383	0.0971727	0.651481	0.754345	2.06178e-05	-0.204393	0.338049	0.027534	0.898377	0.466799	0.0214716	0.118742	0.580524	-0.103849	0.629165	0.0780795	0.71687	-0.548505	0.00551514	0.464707	0.0221431	-0.418435	0.0418576
NP_416017.1	turquoise	0.250946	0.236891	0.181516	0.39596	-0.215749	0.311293	0.215749	0.311293	-0.181516	0.39596	-0.285751	0.17587	-0.419781	0.0411363	-0.120579	0.574638	-0.460012	0.0237108	0.0301385	0.88882	-0.282836	0.180514	-0.15271	0.47623	-0.31778	0.130221	0.614257	0.00140683	-0.307386	0.143978	-0.240386	0.257859	0.400163	0.0526743	-0.255974	0.227313	0.0312861	0.884614	-0.0867348	0.686956	-0.337945	0.106281	0.538501	0.00663241	-0.190615	0.372292
NP_416018.1	brown	0.78621	5.25749e-06	-0.0306856	0.886815	-0.263959	0.212638	0.263959	0.212638	0.0306856	0.886815	-0.696018	0.000158717	-0.928633	6.04369e-11	0.434243	0.0339838	-0.574966	0.00329203	-0.413967	0.0443253	-0.679747	0.000258486	-0.521974	0.00888993	0.435604	0.033365	0.720265	7.22045e-05	-0.172633	0.419861	-0.129687	0.54586	0.238177	0.262391	0.141973	0.508125	0.222919	0.295088	0.372891	0.0727127	-0.572774	0.00344139	0.465182	0.0219892	-0.339143	0.104969
NP_416100.1	turquoise	-0.516215	0.00981266	-0.170418	0.425942	-0.214237	0.314777	0.214237	0.314777	0.170418	0.425942	0.54431	0.00596274	0.543733	0.00602669	-0.386527	0.0620741	0.601296	0.00188475	0.320576	0.126688	0.360949	0.0831218	0.249616	0.239467	-0.115014	0.592543	-0.52726	0.00810743	0.515209	0.00998178	0.0631764	0.769315	-0.469699	0.0205688	0.019052	0.92959	-0.0858247	0.690081	0.138415	0.518921	0.140079	0.513859	-0.228374	0.283119	-0.0920175	0.668916
NP_416114.2	lightcyan	-0.591353	0.00233952	-0.167596	0.433756	-0.178538	0.403887	0.178538	0.403887	0.167596	0.433756	0.676377	0.000284892	0.427053	0.0374045	-0.726603	5.79904e-05	0.565539	0.00397566	0.781366	6.56465e-06	0.0438733	0.838699	0.406576	0.0486557	-0.368595	0.0763365	-0.0224996	0.916889	0.113294	0.598125	0.110809	0.606228	-0.464175	0.0223162	-0.434268	0.033972	0.126336	0.556368	0.0740288	0.731014	-0.16208	0.449251	0.410494	0.046321	0.0282692	0.895678
NP_416125.2	blue	-0.190834	0.371733	-0.125773	0.558145	0.240444	0.25774	-0.240444	0.25774	0.125773	0.558145	0.379129	0.0676856	0.229528	0.280626	-0.342244	0.101629	0.52182	0.00891358	0.510452	0.0108141	-0.28786	0.172563	0.179928	0.400178	-0.152048	0.478166	-0.0889819	0.679261	0.361689	0.0824455	0.0829707	0.699913	-0.39085	0.058964	-0.406567	0.0486609	0.255729	0.227773	0.283764	0.179027	-0.027409	0.898836	0.238338	0.262058	-0.186303	0.383406
NP_416142.1	brown	-0.77997	6.99125e-06	0.178428	0.404181	-0.03373	0.875666	0.03373	0.875666	-0.178428	0.404181	0.744795	2.98655e-05	0.749232	2.51926e-05	-0.57535	0.00326646	0.567851	0.00379776	0.483387	0.016712	0.489659	0.0151538	0.31194	0.137828	-0.424313	0.038778	-0.575558	0.00325269	0.43339	0.0343758	0.313034	0.13638	-0.387827	0.0611259	-0.0881351	0.682157	-0.25521	0.228751	-0.212249	0.319397	0.321445	0.125605	-0.290228	0.168901	0.0709417	0.74185
NP_416163.1	black	-0.0560529	0.79475	-0.156001	0.46666	0.317922	0.130041	-0.317922	0.130041	0.156001	0.46666	0.0108305	0.959941	0.124274	0.562882	-0.0376656	0.861289	0.493342	0.0142957	0.521151	0.00901718	-0.45046	0.0271774	0.742695	3.23327e-05	0.0700278	0.745067	-0.0287278	0.893995	-0.411285	0.0458601	-0.647076	0.000632048	-0.475403	0.0188824	-0.716296	8.25836e-05	0.907583	9.39088e-10	0.413236	0.0447398	0.0471901	0.826678	0.457719	0.0245086	0.409703	0.0467851
NP_416178.1	turquoise	-0.461982	0.0230426	-0.302945	0.150161	-0.157646	0.461917	0.157646	0.461917	0.302945	0.150161	0.525745	0.00832553	0.404425	0.0499762	-0.457152	0.0247091	0.745854	2.86858e-05	0.650932	0.000571835	-0.0377854	0.860851	0.594877	0.0021687	-0.0283298	0.895456	-0.305535	0.146533	0.187484	0.380343	-0.203279	0.340746	-0.751361	2.31888e-05	-0.412168	0.0453505	0.478092	0.0181271	0.391696	0.0583702	-0.0379064	0.86041	0.261826	0.216493	0.15367	0.473429
NP_416410.1	magenta	-0.278124	0.188197	0.167109	0.435113	0.394282	0.0565825	-0.394282	0.0565825	-0.167109	0.435113	-0.00923717	0.965831	0.553651	0.00500485	0.160733	0.453079	0.119665	0.577563	0.0741052	0.730746	0.452603	0.0263664	0.646743	0.000637505	-0.27297	0.196856	-0.558173	0.00458969	-0.465835	0.021779	-0.40226	0.0513328	-0.0039569	0.98536	-0.207776	0.329937	0.129487	0.546482	-0.435037	0.0336218	0.709284	0.000104148	-0.440471	0.0312256	0.767975	1.17956e-05
NP_416411.1	magenta	-0.174256	0.415437	0.128335	0.550088	0.498314	0.0132006	-0.498314	0.0132006	-0.128335	0.550088	-0.111185	0.605	0.462933	0.0227253	0.250081	0.238564	0.0688254	0.749307	0.0457947	0.831731	0.330515	0.114691	0.651648	0.000561224	-0.200802	0.346786	-0.460962	0.0233867	-0.580958	0.00291149	-0.445801	0.0290098	0.0331934	0.87763	-0.247278	0.244042	0.218546	0.304906	-0.405276	0.0494506	0.681758	0.000243765	-0.372726	0.0728491	0.820895	8.92155e-07
NP_416426.1	blue	-0.278136	0.188177	0.461099	0.0233402	0.39787	0.0541721	-0.39787	0.0541721	-0.461099	0.0233402	0.122918	0.567185	0.466496	0.021568	-0.0369676	0.863836	-0.151771	0.478978	0.13142	0.540459	0.416443	0.0429443	0.25183	0.235188	-0.709346	0.000103938	-0.18136	0.396375	-0.210837	0.322702	-0.0331964	0.877619	0.326587	0.119329	-0.0881193	0.682211	-0.389844	0.0596772	-0.841897	2.50969e-07	0.553632	0.00500666	-0.293491	0.163943	0.481321	0.0172531
NP_416476.1	grey	0.301652	0.151996	0.457409	0.024618	0.0843609	0.695118	-0.0843609	0.695118	-0.457409	0.024618	-0.558527	0.00455853	-0.100588	0.640028	0.594671	0.00217839	-0.459172	0.0240008	-0.312181	0.137509	0.0868267	0.686641	0.294554	0.162351	-0.148622	0.488251	0.0631002	0.769586	-0.581025	0.00290745	-0.603476	0.00179587	0.428435	0.0367266	0.0447738	0.835432	0.0938737	0.662619	-0.506109	0.0116234	0.466414	0.0215942	-0.178009	0.405304	0.589513	0.00243316
NP_416661.1	lightcyan	0.539346	0.00653129	0.2325	0.274272	-0.258415	0.222758	0.258415	0.222758	-0.2325	0.274272	-0.663156	0.000412487	-0.635358	0.000849829	0.62089	0.00120534	-0.790587	4.2809e-06	-0.854274	1.08774e-07	0.0408039	0.849854	-0.533596	0.00724582	0.402915	0.0509195	0.124369	0.562581	-0.11144	0.604166	0.00975577	0.963914	0.393296	0.0572591	0.603746	0.00178512	-0.205885	0.334456	-0.102126	0.634894	-0.0940159	0.662137	-0.298119	0.157091	-0.00146793	0.994569
NP_416719.1	turquoise	-0.443835	0.0298119	-0.370339	0.0748492	-0.217581	0.307101	0.217581	0.307101	0.370339	0.0748492	0.544995	0.0058876	0.327792	0.117893	-0.340849	0.103121	0.755578	1.96305e-05	0.401589	0.0517591	0.0402519	0.851863	0.381012	0.0662218	0.306918	0.144621	-0.362295	0.0818953	0.360702	0.0833487	-0.00736463	0.972755	-0.730119	5.12193e-05	-0.0918531	0.669475	0.354406	0.0892812	0.519407	0.00929187	-0.080532	0.708351	0.0681759	0.7516	-0.0667143	0.756767
NP_416721.1	turquoise	-0.63362	0.000887079	0.017113	0.936741	-0.0882077	0.681909	0.0882077	0.681909	-0.017113	0.936741	0.650064	0.000584934	0.582149	0.00284049	-0.388801	0.0604226	0.508133	0.0112401	0.258655	0.222313	0.526966	0.00814937	0.169281	0.429081	-0.131117	0.541402	-0.747253	2.71907e-05	0.663018	0.000414037	0.374248	0.0715957	-0.568643	0.00373844	0.139577	0.515385	-0.18446	0.388213	-0.023622	0.912758	0.243193	0.252172	-0.441036	0.0309844	0.0771715	0.720033
NP_416736.1	pink	-0.026123	0.903561	0.0122238	0.954793	0.394004	0.0567721	-0.394004	0.0567721	-0.0122238	0.954793	-0.0699799	0.745236	0.0724209	0.736652	-0.223819	0.293091	0.0196986	0.927207	0.576759	0.00317402	-0.414309	0.0441324	0.457395	0.0246231	-0.5368	0.00684005	0.37559	0.0705036	-0.651245	0.000567171	-0.484476	0.0164326	-0.0298096	0.890026	-0.799747	2.74052e-06	0.442852	0.0302198	-0.162202	0.448907	-0.0242606	0.910408	0.62081	0.00120759	0.442576	0.0303349
NP_416826.1	blue	0.39629	0.0552233	-0.38126	0.0660307	-0.0830386	0.699678	0.0830386	0.699678	0.38126	0.0660307	-0.211115	0.322048	-0.498986	0.0130581	0.282128	0.181654	0.0141786	0.947572	-0.270428	0.201224	-0.437163	0.0326672	-0.373319	0.0723586	0.72943	5.24876e-05	0.0300633	0.889096	0.353167	0.090485	0.236466	0.265937	-0.387468	0.0613861	0.27193	0.198635	0.283278	0.179804	0.665703	0.000384636	-0.425644	0.038106	0.0659293	0.759546	-0.252812	0.233306
NP_416870.1	brown	-0.709123	0.000104695	-0.0170969	0.936801	0.0686626	0.749881	-0.0686626	0.749881	0.0170969	0.936801	0.725779	5.96868e-05	0.899056	2.38031e-09	-0.358828	0.0850825	0.758561	1.74141e-05	0.425115	0.038372	0.570232	0.00362172	0.46983	0.0205285	-0.251622	0.235588	-0.69148	0.000182409	0.39441	0.0564949	0.16892	0.430081	-0.360603	0.0834392	-0.0229621	0.915186	-0.197606	0.354675	-0.193366	0.3653	0.578166	0.00308392	-0.477198	0.0183755	0.112225	0.601604
NP_416871.1	yellow	-0.674226	0.000302951	-0.153215	0.474754	0.20623	0.333631	-0.20623	0.333631	0.153215	0.474754	0.814205	1.29181e-06	0.782313	6.28853e-06	-0.473781	0.0193499	0.846182	1.89451e-07	0.64361	0.000690778	0.235022	0.268953	0.450496	0.0271637	-0.167843	0.433071	-0.419913	0.0410659	0.329066	0.116387	0.348371	0.0952593	-0.478753	0.0179454	-0.185432	0.385673	-0.0492456	0.819248	-0.0502053	0.815784	0.324977	0.121269	-0.142777	0.505703	0.105305	0.624338
NP_416930.1	magenta	-0.300247	0.154008	0.115176	0.592019	0.185938	0.384356	-0.185938	0.384356	-0.115176	0.592019	0.221926	0.2973	0.692647	0.00017604	0.146498	0.494558	0.221705	0.297794	-0.0723166	0.737018	0.689975	0.000190921	0.294577	0.162318	-0.241282	0.256035	-0.67855	0.000267612	0.121487	0.571739	0.050047	0.816355	0.0815061	0.704976	0.224883	0.290742	-0.390324	0.0593359	-0.5538	0.00499068	0.831931	4.68092e-07	-0.795003	3.46224e-06	0.36353	0.0807823
NP_417221.1	greenyellow	0.794987	3.46492e-06	0.178094	0.405077	0.165154	0.440581	-0.165154	0.440581	-0.178094	0.405077	-0.867607	4.03989e-08	-0.475046	0.0189845	0.955608	3.70058e-13	-0.517558	0.00959075	-0.698707	0.000145988	-0.227556	0.284894	-0.116991	0.586156	0.433711	0.034228	0.146254	0.495284	-0.434831	0.0337153	-0.45688	0.024806	0.49773	0.0133255	0.24967	0.239362	0.19141	0.370263	-0.0517594	0.810181	0.29567	0.160691	-0.256667	0.226013	0.183316	0.391214
NP_417294.4	pink	0.321991	0.124927	0.233692	0.27175	-0.438391	0.0321259	0.438391	0.0321259	-0.233692	0.27175	-0.308384	0.142615	-0.321036	0.126114	0.415276	0.043591	-0.56234	0.00423321	-0.800323	2.66272e-06	0.380929	0.0662859	-0.636571	0.000824654	0.208453	0.32833	-0.133367	0.534422	0.434839	0.0337116	0.24573	0.247102	0.410837	0.0461207	0.818234	1.03553e-06	-0.62052	0.00121586	-0.222263	0.296549	0.0683054	0.751142	-0.574743	0.00330697	-0.325827	0.120242
NP_417326.2	turquoise	0.48038	0.0175043	0.368514	0.0764057	0.0643593	0.765113	-0.0643593	0.765113	-0.368514	0.0764057	-0.493873	0.0141752	-0.370045	0.0750977	0.376061	0.0701241	-0.731095	4.94664e-05	-0.396318	0.0552046	-0.027686	0.897819	-0.359781	0.0841967	-0.221362	0.298562	0.581832	0.00285921	-0.390255	0.0593849	0.0333105	0.877201	0.866828	4.2927e-08	0.217135	0.308117	-0.435863	0.0332481	-0.567368	0.00383438	0.0395176	0.854537	0.0299443	0.889532	-0.0577969	0.788503
NP_417329.1	turquoise	0.381943	0.0655073	0.421231	0.0403698	0.0389411	0.856638	-0.0389411	0.856638	-0.421231	0.0403698	-0.426652	0.037603	-0.249683	0.239338	0.356861	0.0869311	-0.605494	0.00171675	-0.286502	0.174688	-0.00760105	0.97188	-0.205468	0.335458	-0.259492	0.220767	0.58049	0.00293978	-0.452244	0.0265008	-0.0584778	0.786068	0.853503	1.14842e-07	0.15799	0.460926	-0.389392	0.059999	-0.60574	0.00170731	0.120182	0.575907	0.0560467	0.794773	0.000378298	0.9986
NP_417539.1	greenyellow	0.604112	0.00177059	0.103967	0.628771	0.0851055	0.692554	-0.0851055	0.692554	-0.103967	0.628771	-0.73884	3.73307e-05	-0.34483	0.0989032	0.886847	7.88118e-09	-0.445695	0.0290527	-0.663101	0.000413107	-0.0452606	0.833667	-0.00460708	0.982954	0.46817	0.021041	-0.00330129	0.987785	-0.468327	0.0209919	-0.386714	0.0619365	0.356758	0.0870292	0.335422	0.109084	0.153779	0.47311	-0.101295	0.637667	0.344713	0.0990249	-0.364449	0.0799617	0.355625	0.0881083
NP_417816.1	red	-0.693386	0.00017211	0.116121	0.588963	0.205084	0.336383	-0.205084	0.336383	-0.116121	0.588963	0.605747	0.00170704	0.865115	4.89974e-08	-0.253067	0.232819	0.588192	0.00250235	0.242633	0.2533	0.696405	0.000156831	0.473038	0.0195672	-0.247752	0.24311	-0.83903	3.01559e-07	0.325569	0.120553	0.0868994	0.686391	-0.28975	0.169636	0.0331397	0.877826	-0.19932	0.350431	-0.265401	0.210056	0.620818	0.00120737	-0.618001	0.00128981	0.265488	0.209902
NP_417864.1	yellow	-0.631374	0.000937287	0.184184	0.388936	-0.0044404	0.983571	0.0044404	0.983571	-0.184184	0.388936	0.575552	0.0032531	0.746208	2.83009e-05	-0.252652	0.233612	0.600108	0.0019348	0.282944	0.18034	0.575065	0.00328542	0.50942	0.0110021	-0.216633	0.309266	-0.719555	7.39728e-05	0.371544	0.0738344	-0.056578	0.792868	-0.325776	0.120303	0.0112074	0.958548	-0.0848946	0.69328	-0.156103	0.466366	0.505171	0.0118044	-0.444883	0.0293822	0.183744	0.390089
NP_417948.4	turquoise	-0.221581	0.298071	0.407706	0.0479728	-0.0120787	0.955329	0.0120787	0.955329	-0.407706	0.0479728	0.213185	0.317216	0.309341	0.141315	0.00400471	0.985183	-0.185515	0.385456	-0.0840587	0.696159	0.556356	0.00475293	-0.137952	0.520335	-0.396675	0.0549662	-0.156951	0.463919	0.221492	0.298271	0.491446	0.0147325	0.339005	0.10512	0.398886	0.0535045	-0.701362	0.0001343	-0.725324	6.06414e-05	0.400554	0.052422	-0.470744	0.0202509	0.103786	0.629371
NP_417951.1	purple	-0.44485	0.0293957	0.0533095	0.804602	0.465677	0.0218298	-0.465677	0.0218298	-0.0533095	0.804602	0.362474	0.0817332	0.646148	0.000647338	-0.202063	0.343704	0.624181	0.00111488	0.663913	0.000404034	0.0314639	0.883962	0.918592	2.45205e-10	-0.345337	0.0983747	-0.288845	0.171033	-0.293172	0.164424	-0.451518	0.0267747	-0.316241	0.132196	-0.608929	0.00158897	0.458976	0.0240689	-0.131375	0.5406	0.438315	0.0321593	0.123004	0.566909	0.607986	0.00162323
NP_417952.1	yellow	-0.604103	0.00177094	-0.0912239	0.671615	0.245433	0.247693	-0.245433	0.247693	0.0912239	0.671615	0.639063	0.000774892	0.706505	0.000113971	-0.421098	0.0404392	0.89294	4.41437e-09	0.724272	6.29031e-05	0.0890199	0.679132	0.771407	1.01883e-05	-0.19006	0.373713	-0.437459	0.0325362	0.132912	0.53583	-0.211741	0.320584	-0.571702	0.00351648	-0.505527	0.0117354	0.409272	0.0470393	0.164182	0.443312	0.305598	0.146445	0.0745495	0.729191	0.222756	0.29545
NP_417963.4	brown	-0.856227	9.46697e-08	0.0170297	0.937049	0.0734769	0.732948	-0.0734769	0.732948	-0.0170297	0.937049	0.853399	1.15683e-07	0.930818	4.3374e-11	-0.560515	0.00438638	0.738043	3.84439e-05	0.669374	0.000347373	0.56021	0.00441245	0.61	0.00155083	-0.46504	0.0220349	-0.545466	0.0058365	0.245103	0.248348	0.204002	0.338992	-0.409514	0.0468966	-0.190041	0.37376	-0.163729	0.444588	-0.327777	0.117909	0.461835	0.0230918	-0.23543	0.268098	0.299263	0.155428
NP_417964.1	brown	-0.745351	2.92416e-05	0.0739749	0.731202	0.0180922	0.933129	-0.0180922	0.933129	-0.0739749	0.731202	0.699162	0.000143926	0.710948	9.86275e-05	-0.704853	0.000120185	0.392339	0.0579217	0.62002	0.00123026	0.480825	0.017385	0.362093	0.0820789	-0.701005	0.000135826	-0.254746	0.229629	0.0620177	0.773438	0.178645	0.403602	-0.147772	0.49077	-0.305512	0.146565	-0.283467	0.179501	-0.40446	0.0499541	0.192753	0.366851	-0.00243656	0.990985	0.157099	0.463492
NP_417965.1	brown	-0.626954	0.00104328	-0.346696	0.0969697	-0.1648	0.441576	0.1648	0.441576	0.346696	0.0969697	0.707303	0.00011107	0.614411	0.00140184	-0.50198	0.0124383	0.587306	0.00254967	0.47568	0.0188033	0.404972	0.0496379	0.364488	0.0799265	-0.157382	0.462676	-0.433452	0.0343471	0.265646	0.209619	0.240743	0.25713	-0.460026	0.0237062	-0.051409	0.811444	-0.108998	0.612163	-0.0624851	0.771774	0.161277	0.451532	-0.132021	0.538594	0.193005	0.366213
NP_417967.1	turquoise	-0.368144	0.0767245	-0.513488	0.0102765	-0.129276	0.547142	0.129276	0.547142	0.513488	0.0102765	0.327696	0.118006	0.302985	0.150105	-0.35387	0.0898	0.576582	0.00318547	0.429742	0.0360945	-0.0255484	0.905673	0.515924	0.00986138	0.105135	0.6249	-0.37933	0.0675283	0.0218722	0.919199	-0.319254	0.12835	-0.675503	0.000292113	-0.376327	0.0699099	0.520691	0.00908892	0.461329	0.0232623	-0.0503101	0.815406	0.163532	0.445144	0.231437	0.276535
NP_417968.1	turquoise	-0.442878	0.0302088	-0.503562	0.0121207	-0.0873757	0.684758	0.0873757	0.684758	0.503562	0.0121207	0.474733	0.0190745	0.530385	0.00767243	-0.326088	0.119928	0.729253	5.28189e-05	0.528152	0.00798122	0.0854283	0.691444	0.623844	0.00112386	0.018475	0.931717	-0.461641	0.023157	0.0990303	0.645241	-0.200999	0.346302	-0.655027	0.000513375	-0.319813	0.127646	0.379373	0.0674947	0.263735	0.213039	0.201523	0.345021	0.015635	0.942196	0.306067	0.145795
NP_417972.1	brown	-0.745571	2.89977e-05	0.132072	0.538434	0.0907133	0.673354	-0.0907133	0.673354	-0.132072	0.538434	0.552782	0.00508807	0.764975	1.33802e-05	-0.373148	0.0725003	0.409918	0.0466582	0.210263	0.324052	0.749353	2.50751e-05	0.397471	0.0544365	-0.305539	0.146527	-0.734556	4.36709e-05	0.150349	0.483154	0.102593	0.633338	-0.227669	0.284649	0.0218632	0.919232	-0.247645	0.243321	-0.292533	0.165389	0.464535	0.022199	-0.523036	0.00872791	0.268246	0.205026
NP_417973.1	red	-0.614045	0.00141371	0.244461	0.249629	0.337446	0.106831	-0.337446	0.106831	-0.244461	0.249629	0.418046	0.0420684	0.803211	2.30152e-06	-0.177537	0.406572	0.344703	0.0990349	0.194573	0.362258	0.676267	0.000285793	0.504085	0.0120172	-0.408936	0.0472383	-0.703909	0.000123867	0.00648568	0.976005	-0.0412577	0.848203	-0.0926304	0.666834	-0.0407009	0.850229	-0.226337	0.287553	-0.491281	0.014771	0.676754	0.000281826	-0.571847	0.00350624	0.478392	0.0180446
NP_417974.1	turquoise	0.0717634	0.738961	-0.516896	0.00969957	-0.307384	0.143981	0.307384	0.143981	0.516896	0.00969957	-0.0428765	0.842318	-0.199846	0.349135	-0.0712241	0.740857	0.111929	0.602571	0.137701	0.5211	-0.315473	0.133189	0.135417	0.528101	0.238075	0.262601	0.0364311	0.865794	-0.0204413	0.92447	-0.191833	0.369187	-0.432478	0.0347995	-0.150342	0.483173	0.415649	0.0433833	0.40921	0.047076	-0.253751	0.231515	0.297088	0.1586	0.140472	0.512666
NP_418197.1	lightcyan	0.615963	0.00135245	0.101977	0.635392	-0.464933	0.0220698	0.464933	0.0220698	-0.101977	0.635392	-0.598764	0.00199273	-0.507952	0.011274	0.74272	3.23023e-05	-0.58518	0.00266633	-0.923259	1.30956e-10	0.155483	0.46816	-0.583798	0.00274457	0.512336	0.0104779	0.0162582	0.939895	0.196685	0.356967	0.0354422	0.869406	0.444626	0.0294869	0.837198	3.38457e-07	-0.380348	0.0667352	-0.0558818	0.795364	0.0798159	0.710835	-0.514783	0.010054	-0.267521	0.206301
NP_418199.1	brown	-0.716953	8.07798e-05	-0.0686759	0.749834	0.180219	0.399404	-0.180219	0.399404	0.0686759	0.749834	0.68197	0.000242256	0.845787	1.94504e-07	-0.560922	0.00435182	0.625581	0.00107823	0.75772	1.80155e-05	0.37318	0.0724733	0.741995	3.31933e-05	-0.619853	0.0012351	-0.362658	0.0815675	-0.04906	0.819918	-0.0690128	0.748645	-0.291309	0.167248	-0.464868	0.0220906	0.00286398	0.989403	-0.362875	0.0813711	0.440053	0.031405	0.00568372	0.978972	0.422036	0.039949
NP_418348.1	greenyellow	0.704459	0.000121711	0.0814446	0.705189	0.0814646	0.70512	-0.0814646	0.70512	-0.0814446	0.705189	-0.763546	1.41993e-05	-0.391002	0.0588573	0.963551	4.39127e-14	-0.450951	0.0269897	-0.739348	3.66346e-05	-0.0910454	0.672223	-0.13609	0.526035	0.518835	0.00938354	-0.0309352	0.8859	-0.275157	0.193149	-0.279412	0.186075	0.371934	0.0735084	0.423038	0.0394301	0.0905866	0.673785	-0.0697301	0.746116	0.372829	0.0727636	-0.445471	0.0291429	0.239372	0.259933
NP_418357.1	black	-0.367653	0.0771486	-0.153533	0.473828	0.280183	0.184813	-0.280183	0.184813	0.153533	0.473828	0.317216	0.130942	0.47018	0.020422	-0.224047	0.292588	0.710078	0.000101483	0.625814	0.00107222	-0.143244	0.504297	0.821279	8.73011e-07	-0.0784716	0.715506	-0.345985	0.0977031	-0.153661	0.473454	-0.478953	0.0178908	-0.582781	0.00280337	-0.641382	0.000730951	0.706362	0.000114497	0.280051	0.185028	0.264986	0.210798	0.197506	0.354923	0.418699	0.0417152
NP_418358.1	black	-0.16455	0.442279	-0.0751068	0.727241	0.30858	0.142347	-0.30858	0.142347	0.0751068	0.727241	0.0539731	0.802216	0.22249	0.296043	-0.0637952	0.767116	0.482783	0.016869	0.472132	0.0198352	-0.290813	0.168004	0.759705	1.66244e-05	-0.00329741	0.9878	-0.205334	0.33578	-0.330183	0.115079	-0.662509	0.000419829	-0.487978	0.0155595	-0.660485	0.000443545	0.834444	4.01558e-07	0.335412	0.109096	0.150617	0.482365	0.303072	0.149981	0.45686	0.0248132
NP_418480.1	black	-0.0578344	0.788369	-0.190592	0.372352	0.368267	0.0766183	-0.368267	0.0766183	0.190592	0.372352	-0.0133677	0.950567	0.133062	0.535368	-0.0847453	0.693794	0.465012	0.0220439	0.53696	0.00682026	-0.480765	0.017401	0.728492	5.42601e-05	0.00652217	0.97587	-0.0187834	0.930581	-0.467192	0.0213475	-0.690246	0.000189363	-0.460374	0.023587	-0.791107	4.17632e-06	0.910946	6.34693e-10	0.404936	0.0496598	0.0311526	0.885103	0.484768	0.0163584	0.42488	0.0384902
NP_418539.1	green	-0.23034	0.278883	0.449139	0.0276871	0.0130616	0.951698	-0.0130616	0.951698	-0.449139	0.0276871	0.213816	0.315752	0.391887	0.0582365	-0.14396	0.502146	-0.0899369	0.676001	0.252527	0.23385	0.36709	0.077637	0.180414	0.398885	-0.725499	6.02727e-05	0.132893	0.535888	-0.0929416	0.665778	0.132096	0.538359	0.488863	0.0153448	-0.0412607	0.848192	-0.503085	0.0122156	-0.794905	3.47885e-06	0.404895	0.0496853	-0.0797592	0.711032	0.150767	0.481924
NP_418540.1	brown	-0.736167	4.11835e-05	0.257511	0.224437	0.123619	0.564959	-0.123619	0.564959	-0.257511	0.224437	0.7048	0.000120392	0.882889	1.12864e-08	-0.458559	0.0242141	0.561454	0.004307	0.639785	0.000760983	0.534841	0.00708579	0.663056	0.00041361	-0.652697	0.000545972	-0.388504	0.0606364	0.0775678	0.718652	0.0482233	0.822942	-0.120755	0.574074	-0.264508	0.211652	-0.19781	0.354166	-0.536239	0.00690976	0.550297	0.00533275	-0.168149	0.432219	0.349535	0.0940831
NP_418541.2	turquoise	-0.0370175	0.863653	0.52466	0.00848483	-0.195636	0.359589	0.195636	0.359589	-0.52466	0.00848483	0.056286	0.793915	0.271984	0.198542	0.116932	0.586347	-0.255264	0.228649	-0.0938679	0.662638	0.496245	0.0136477	-0.0518176	0.809971	-0.519512	0.00927515	0.116314	0.58834	0.0120301	0.955508	0.17952	0.401263	0.667871	0.000362233	0.319028	0.128636	-0.71547	8.49006e-05	-0.850345	1.42982e-07	0.463184	0.0226421	-0.323423	0.123163	0.0183869	0.932043
NP_418555.1	pink	-0.246923	0.244741	0.170772	0.424967	-0.824309	7.34241e-07	0.824309	7.34241e-07	-0.170772	0.424967	0.275098	0.193249	0.0763059	0.723052	-0.134698	0.530315	-0.12161	0.571346	-0.218282	0.305505	0.606325	0.00168507	-0.262354	0.215534	-0.0422887	0.844454	-0.13388	0.532839	0.458909	0.0240921	0.394877	0.0561773	0.0774377	0.719106	0.637939	0.000797004	-0.634869	0.000860183	-0.283086	0.180113	0.00101026	0.996262	-0.335792	0.10867	-0.253719	0.231577
NP_418556.1	pink	-0.21654	0.309477	0.229647	0.280371	-0.803386	2.28104e-06	0.803386	2.28104e-06	-0.229647	0.280371	0.186298	0.383419	0.0208786	0.922858	-0.131407	0.5405	-0.25883	0.221989	-0.356325	0.0874405	0.68049	0.00025296	-0.361671	0.082462	-0.087753	0.683465	-0.191405	0.370276	0.463531	0.0225275	0.333045	0.111775	0.179153	0.402243	0.641923	0.00072101	-0.675534	0.000291854	-0.284515	0.177829	-0.00418515	0.984515	-0.410334	0.0464144	-0.32973	0.115608
NP_418557.1	turquoise	-0.14796	0.490213	0.687434	0.000206071	0.00943332	0.965106	-0.00943332	0.965106	-0.687434	0.000206071	0.0741595	0.730556	0.230419	0.278713	0.0168434	0.937736	-0.352999	0.0906484	-0.10725	0.617913	0.508256	0.0112172	-0.0807266	0.707676	-0.630501	0.000957459	0.0786627	0.714841	0.0145015	0.94638	0.150783	0.481879	0.649567	0.000592568	0.234613	0.26981	-0.673856	0.000306159	-0.864211	5.25039e-08	0.394226	0.0566206	-0.29351	0.163916	0.0298472	0.889888
NP_418746.4	pink	-0.415146	0.0436633	-0.0521916	0.808625	0.603974	0.00177607	-0.603974	0.00177607	0.0521916	0.808625	0.344102	0.0996646	0.521629	0.00894306	-0.344259	0.0995001	0.616717	0.00132898	0.722733	6.63426e-05	-0.157598	0.462054	0.819201	9.81201e-07	-0.309991	0.140437	-0.269755	0.202392	-0.318898	0.128801	-0.431449	0.0352819	-0.44392	0.0297767	-0.842512	2.41171e-07	0.660164	0.000447411	0.116057	0.58917	0.256633	0.226077	0.284099	0.178492	0.484353	0.016464
NP_418794.1	brown	0.82771	6.02258e-07	-0.241552	0.255487	-0.343645	0.100144	0.343645	0.100144	0.241552	0.255487	-0.682418	0.000239096	-0.841589	2.56012e-07	0.577625	0.00311826	-0.421477	0.0402406	-0.547159	0.00565555	-0.579625	0.00299273	-0.482968	0.0168207	0.657974	0.000474584	0.443833	0.0298127	0.00638859	0.976365	-0.165183	0.440499	0.143464	0.503634	0.298449	0.156609	0.242846	0.25287	0.51417	0.0101589	-0.435641	0.0333481	0.222368	0.296313	-0.359942	0.0840484
NP_418809.4	yellow	-0.492297	0.014535	-0.0594226	0.782692	0.406984	0.0484084	-0.406984	0.0484084	0.0594226	0.782692	0.564305	0.00407341	0.687107	0.000208098	-0.35805	0.0858098	0.8078	1.81657e-06	0.686881	0.00020951	0.00274439	0.989846	0.593209	0.00224821	-0.278918	0.186888	-0.415024	0.0437315	0.200982	0.346346	-0.0737893	0.731853	-0.500595	0.0127219	-0.498566	0.0131471	0.291962	0.166254	0.0798334	0.710774	0.357338	0.0864796	0.00160496	0.994061	0.186269	0.383494
NP_418818.1	salmon	-0.175388	0.412367	0.368469	0.0764443	-0.320213	0.127144	0.320213	0.127144	-0.368469	0.0764443	0.0359929	0.867394	0.363659	0.0806668	0.338268	0.105926	-0.0425362	0.843555	-0.346459	0.0972138	0.74419	3.05593e-05	0.18823	0.378416	-0.0481311	0.823275	-0.57814	0.00308551	0.19109	0.371078	-0.0855488	0.691029	0.102811	0.632615	0.542367	0.00618013	-0.384023	0.0639318	-0.504196	0.0119953	0.656423	0.000494674	-0.767813	1.18766e-05	0.300125	0.154183
NP_418820.1	greenyellow	0.300324	0.153897	-0.195337	0.360339	0.552115	0.00515284	-0.552115	0.00515284	0.195337	0.360339	-0.445872	0.0289809	0.0242158	0.910573	0.520935	0.00905081	-0.090738	0.67327	-0.18081	0.397832	-0.129111	0.54766	0.31597	0.132547	0.225414	0.289576	-0.0921941	0.668316	-0.652333	0.000551218	-0.382195	0.0653148	0.125718	0.558317	-0.14587	0.49643	0.337163	0.107145	-0.0976604	0.649841	0.394025	0.056758	-0.185635	0.385144	0.626123	0.00106431
YP_025304.1	yellow	-0.532994	0.00732426	-0.237142	0.264532	0.268137	0.205218	-0.268137	0.205218	0.237142	0.264532	0.583407	0.00276705	0.621755	0.00118097	-0.433197	0.0344651	0.908053	8.89874e-10	0.741388	3.39565e-05	-0.0667015	0.756812	0.737751	3.88597e-05	-0.108742	0.613003	-0.410684	0.0462096	0.106667	0.619836	-0.235614	0.267713	-0.65986	0.000451099	-0.592759	0.00227003	0.535239	0.00703536	0.323707	0.122816	0.218321	0.305417	0.161783	0.450096	0.195776	0.359238
NP_416173.1	turquoise	-0.33011	0.115163	-0.290244	0.168876	-0.128756	0.548771	0.128756	0.548771	0.290244	0.168876	0.211606	0.3209	0.489833	0.0151124	-0.0681058	0.751847	0.43817	0.0322228	0.281373	0.182876	0.288865	0.171001	0.66911	0.000349942	-0.0574268	0.789828	-0.473756	0.0193573	-0.20488	0.336874	-0.417637	0.0422903	-0.380484	0.0666296	-0.228239	0.283412	0.303294	0.149668	-0.0210569	0.922202	0.450274	0.0272486	-0.173866	0.416497	0.471273	0.0200916
NP_417966.4	grey	0.155993	0.466685	0.162442	0.448227	-0.220603	0.300264	0.220603	0.300264	-0.162442	0.448227	-0.221505	0.298242	0.0182358	0.9326	0.318452	0.129366	0.0607083	0.778103	0.0885048	0.680892	-0.100424	0.640574	0.482979	0.0168178	0.00608371	0.977492	0.0913888	0.671054	-0.352284	0.09135	-0.584611	0.00269829	-0.0038362	0.985806	-0.123694	0.56472	0.347295	0.096355	-0.102797	0.632659	0.281207	0.183146	0.113696	0.596819	0.380209	0.0668434
NP_417969.1	grey	0.00963556	0.964358	-0.450227	0.0272667	-0.222188	0.296716	0.222188	0.296716	0.450227	0.0272667	-0.062754	0.770818	0.205822	0.334608	0.15169	0.479216	0.131732	0.539491	-0.0282778	0.895646	0.183363	0.39109	0.301952	0.151568	0.0499109	0.816846	-0.323831	0.122663	-0.124511	0.562133	-0.327426	0.118328	-0.167457	0.434142	-0.00369262	0.986337	0.123262	0.566092	-0.0331415	0.877819	0.380179	0.0668668	-0.251647	0.235541	0.305517	0.146558
YP_025308.1	grey	0.258464	0.222667	-0.344198	0.0995632	-0.425031	0.0384142	0.425031	0.0384142	0.344198	0.0995632	-0.355223	0.0884937	-0.171739	0.422311	0.267142	0.206969	-0.169784	0.427692	-0.267649	0.206075	0.0463213	0.829823	0.0824485	0.701717	0.175496	0.412075	-0.0916194	0.67027	-0.197434	0.355102	-0.471363	0.0200647	-0.00505909	0.981282	0.0794513	0.712101	0.171075	0.424134	0.117839	0.583423	0.103997	0.628672	-0.0935734	0.663636	0.107664	0.616548
b0201.1	yellow	0.440364	0.0312715	0.282467	0.181108	-0.0886379	0.680437	0.0886379	0.680437	-0.282467	0.181108	-0.601303	0.00188447	-0.404124	0.0501633	0.379943	0.0670502	-0.743744	3.10785e-05	-0.289539	0.169961	-0.0755153	0.725813	-0.078638	0.714928	-0.266842	0.207499	0.467276	0.021321	-0.614383	0.00140277	-0.383005	0.0646992	0.540144	0.00643696	-0.000176036	0.999349	-0.0597761	0.781429	-0.486082	0.0160273	0.0231259	0.914583	0.162308	0.448606	0.35405	0.0896254
b0202.1	grey	0.0839687	0.696469	0.0383356	0.858845	-0.231808	0.275744	0.231808	0.275744	-0.0383356	0.858845	-0.0517488	0.810219	-0.0745235	0.729282	-0.0455162	0.83274	0.00410428	0.984814	0.0134458	0.950279	-0.0758264	0.724726	-0.106664	0.619848	-0.0377897	0.860836	0.234245	0.270584	-0.0489247	0.820407	-0.0865069	0.687738	0.175745	0.411401	-0.0642891	0.765362	-0.0305651	0.887256	0.0684389	0.750671	-0.0639683	0.766501	0.156579	0.46499	-0.358297	0.0855783
b0203.1	grey	-0.0141649	0.947623	-0.0338338	0.875287	-0.183849	0.389812	0.183849	0.389812	0.0338338	0.875287	0.0737758	0.7319	-0.0661646	0.758712	-0.254444	0.230201	0.0491103	0.819736	0.157871	0.461268	-0.150514	0.48267	-0.130161	0.54438	-0.1003	0.640989	0.198062	0.353543	0.0611952	0.776368	0.0281323	0.896181	-0.00745682	0.972414	-0.181381	0.39632	0.0201133	0.925678	0.151062	0.481058	-0.225917	0.288472	0.286031	0.175428	-0.324494	0.121855
b0204.1	yellow	0.517453	0.00960796	0.207885	0.329679	-0.136291	0.525417	0.136291	0.525417	-0.207885	0.329679	-0.672252	0.000320387	-0.541253	0.00630773	0.400091	0.0527211	-0.809174	1.6902e-06	-0.369218	0.0758026	-0.170146	0.426691	-0.200389	0.3478	-0.166291	0.437397	0.508364	0.0111971	-0.564003	0.00409764	-0.35202	0.0916095	0.50545	0.0117504	0.036805	0.864429	-0.0283602	0.895344	-0.362662	0.0815636	-0.0976393	0.649912	0.198883	0.351509	0.265392	0.210073
b0205.1	red	0.431536	0.0352411	-0.116094	0.58905	-0.0239634	0.911502	0.0239634	0.911502	0.116094	0.58905	-0.237504	0.263782	-0.561906	0.0042692	-0.0553561	0.79725	-0.195079	0.360985	0.0134708	0.950186	-0.635672	0.000843256	-0.391553	0.05847	0.133502	0.534006	0.789999	4.40193e-06	-0.086206	0.688771	0.0795212	0.711858	0.29825	0.156899	-0.163615	0.444911	0.0960976	0.655103	0.343941	0.0998334	-0.599757	0.00194977	0.640543	0.000746603	-0.583769	0.00274624
b0206.1	grey	0.0286286	0.894359	0.157675	0.461833	0.237117	0.264584	-0.237117	0.264584	-0.157675	0.461833	0.0208981	0.922787	0.0674257	0.75425	-0.226498	0.2872	0.151487	0.47981	0.50559	0.0117233	-0.35812	0.0857439	0.308731	0.142142	-0.416452	0.0429394	0.441826	0.03065	-0.333606	0.111135	-0.352535	0.0911039	0.188198	0.378498	-0.606341	0.00168445	0.256919	0.225542	-0.0177473	0.934401	-0.132505	0.537092	0.584946	0.00267945	-0.0144327	0.946634
b0216.1	grey	0.145603	0.497226	0.323497	0.123072	-0.0525332	0.807395	0.0525332	0.807395	-0.323497	0.123072	-0.238775	0.261159	-0.267676	0.206028	-0.0686934	0.749772	-0.256605	0.226131	0.161886	0.449803	-0.341969	0.101922	0.0319275	0.882264	-0.324924	0.121334	0.439357	0.0317053	-0.236703	0.265444	-0.298425	0.156644	0.117254	0.585308	-0.301381	0.152382	0.156563	0.465036	-0.0596184	0.781992	-0.243998	0.250556	0.481303	0.017258	0.0145763	0.946104
b0240	green	0.387003	0.0617252	-0.115868	0.589781	-0.182864	0.392402	0.182864	0.392402	0.115868	0.589781	-0.429041	0.0364324	-0.549391	0.00542431	0.427561	0.0371545	-0.283361	0.179672	-0.544571	0.00593401	-0.227653	0.284684	-0.3719	0.0735362	0.662805	0.000416451	-0.0786563	0.714864	0.131952	0.538806	-0.0457039	0.83206	-0.269407	0.202998	0.393577	0.0570654	0.217834	0.306524	0.458011	0.024406	-0.293135	0.16448	-0.129108	0.547668	-0.0579574	0.787929
b0244.1	brown	0.671008	0.000331822	0.0670135	0.755708	0.0210967	0.922055	-0.0210967	0.922055	-0.0670135	0.755708	-0.76672	1.24371e-05	-0.797955	2.99573e-06	0.393356	0.0572176	-0.812612	1.40776e-06	-0.498444	0.0131731	-0.443164	0.0300899	-0.456707	0.0248675	0.167861	0.433019	0.608064	0.00162036	-0.503536	0.0121257	-0.239681	0.2593	0.438512	0.032073	0.0454544	0.832964	0.0976943	0.649727	0.0466921	0.828481	-0.434691	0.033779	0.328348	0.117233	-0.0421634	0.84491
b0455.1	turquoise	0.490245	0.0150147	0.252127	0.234617	-0.0501055	0.816144	0.0501055	0.816144	-0.252127	0.234617	-0.481601	0.0171789	-0.374282	0.0715678	0.329768	0.115563	-0.65997	0.000449762	-0.310739	0.139432	-0.117844	0.583407	-0.32315	0.123498	-0.232598	0.274064	0.654746	0.000517225	-0.40971	0.046781	-0.0582241	0.786975	0.815353	1.21356e-06	0.102475	0.633731	-0.334673	0.109927	-0.48353	0.0166751	0.0010778	0.996012	0.147014	0.493023	-0.107295	0.617765
b0536.1	blue	-0.068952	0.74886	0.5467	0.00570413	-0.0297749	0.890153	0.0297749	0.890153	-0.5467	0.00570413	-0.142098	0.507748	0.202316	0.343085	0.145618	0.497182	-0.404026	0.0502238	-0.119419	0.57835	0.439464	0.0316592	0.174829	0.413881	-0.559759	0.00445119	-0.0870286	0.685948	-0.309369	0.141276	-0.201757	0.344449	0.446227	0.0288383	0.0476437	0.825038	-0.327737	0.117958	-0.77802	7.62805e-06	0.452715	0.0263244	-0.26587	0.209222	0.465429	0.0219095
b0542	turquoise	0.122722	0.567807	0.378841	0.0679119	-0.259588	0.22059	0.259588	0.22059	-0.378841	0.0679119	-0.179069	0.402468	-0.14381	0.502597	0.0744201	0.729644	-0.634995	0.000857511	-0.321944	0.124986	0.36062	0.0834232	-0.345413	0.0982958	-0.454821	0.0255476	0.354912	0.088793	-0.0800613	0.709983	0.0977422	0.649566	0.785666	5.3919e-06	0.327233	0.118557	-0.675011	0.00029625	-0.668906	0.000351941	0.0454892	0.832838	-0.0985456	0.646867	-0.179605	0.401036
b0553	blue	0.328892	0.116591	-0.414894	0.0438042	-0.390433	0.0592589	0.390433	0.0592589	0.414894	0.0438042	-0.0343938	0.873238	-0.468657	0.0208896	0.115676	0.590402	0.170349	0.426132	-0.190496	0.372597	-0.411771	0.0455787	-0.387462	0.0613908	0.742893	3.20925e-05	0.166548	0.436678	0.488216	0.0155015	0.22028	0.30099	-0.302338	0.15102	0.304957	0.147337	0.201225	0.34575	0.752998	2.17453e-05	-0.501575	0.0125207	0.186742	0.382265	-0.591159	0.00234923
b0664.1	grey	-0.300985	0.152949	0.163637	0.44485	0.0218278	0.919362	-0.0218278	0.919362	-0.163637	0.44485	0.218814	0.3043	0.254604	0.229896	-0.140729	0.511888	-0.209022	0.32698	-0.136873	0.523634	0.542434	0.0061725	-0.168659	0.430804	-0.285014	0.177036	-0.290209	0.168931	0.121366	0.572126	0.400346	0.0525564	0.105247	0.62453	0.291832	0.166452	-0.564288	0.00407475	-0.515473	0.00993711	0.205537	0.335292	-0.424198	0.0388361	0.143802	0.502622
b0665.1	grey	-0.306853	0.14471	-0.0703559	0.743912	-0.140531	0.512487	0.140531	0.512487	0.0703559	0.743912	0.34465	0.0990904	0.312264	0.137398	-0.0772379	0.719802	0.00307068	0.988638	-0.214953	0.313124	0.628059	0.00101586	-0.211212	0.321823	-0.0281902	0.895968	-0.476197	0.0186566	0.480994	0.01734	0.522361	0.0088306	-0.0493423	0.818899	0.521804	0.00891607	-0.595484	0.0021404	-0.344517	0.0992298	0.252856	0.233222	-0.611241	0.00150759	0.0161405	0.94033
b0666.1	tan	0.440663	0.0311435	0.204789	0.337093	0.300441	0.153729	-0.300441	0.153729	-0.204789	0.337093	-0.64828	0.000612682	-0.163031	0.44656	0.615664	0.00136184	-0.24946	0.239771	-0.237761	0.26325	-0.241211	0.256178	0.38456	0.0635294	0.103425	0.630572	0.0191174	0.929349	-0.702689	0.000128773	-0.823859	7.53534e-07	0.202044	0.343748	-0.268089	0.205302	0.534328	0.00715141	-0.0727541	0.735482	0.362153	0.082024	-0.0150419	0.944385	0.569742	0.00365735
b0668.1	tan	0.388779	0.0604386	0.144325	0.50105	0.31232	0.137325	-0.31232	0.137325	-0.144325	0.50105	-0.6105	0.00153328	-0.154297	0.471602	0.530607	0.00764225	-0.204456	0.337896	-0.176215	0.410131	-0.262961	0.214435	0.423169	0.039363	0.0862787	0.688521	-0.0140101	0.948195	-0.700389	0.000138486	-0.863413	5.57811e-08	0.114754	0.593386	-0.355815	0.0879267	0.611951	0.00148334	0.00728853	0.973036	0.309392	0.141245	0.0432151	0.841089	0.561842	0.00427459
b0670.1	tan	0.38929	0.060072	0.154674	0.470507	0.277259	0.189633	-0.277259	0.189633	-0.154674	0.470507	-0.614088	0.00141233	-0.138071	0.519971	0.555894	0.00479517	-0.211996	0.319986	-0.200903	0.346538	-0.215977	0.310769	0.425252	0.038303	0.0890705	0.678958	-0.0488575	0.82065	-0.682919	0.000235601	-0.856281	9.43053e-08	0.118809	0.580306	-0.311336	0.138633	0.579403	0.00300646	-0.0232633	0.914078	0.343517	0.10028	-0.00527613	0.980479	0.580917	0.00291398
b0672.1	tan	0.355855	0.0878884	0.185822	0.384656	0.299439	0.155173	-0.299439	0.155173	-0.185822	0.384656	-0.585822	0.00263063	-0.0977786	0.649443	0.52211	0.00886906	-0.197298	0.355439	-0.145807	0.496617	-0.203158	0.341037	0.464497	0.0222114	0.0203083	0.92496	-0.0592649	0.783255	-0.692529	0.000176675	-0.866477	4.41135e-08	0.11376	0.596611	-0.352836	0.0908082	0.578454	0.00306569	-0.0624527	0.771889	0.369514	0.0755494	0.00745429	0.972423	0.611402	0.00150206
b0673.1	tan	0.331271	0.113814	0.151466	0.479873	0.319071	0.128581	-0.319071	0.128581	-0.151466	0.479873	-0.523985	0.00858515	-0.0280403	0.896518	0.486914	0.0158205	-0.0967902	0.652769	-0.0360008	0.867366	-0.246176	0.246218	0.524567	0.00849864	-0.0224858	0.916939	-0.05158	0.810827	-0.664938	0.000392821	-0.860676	6.84684e-08	0.0710792	0.741366	-0.41078	0.0461538	0.595922	0.00212014	-0.0633413	0.768729	0.410101	0.0465508	0.0418732	0.845965	0.609626	0.00156403
b0743.1	turquoise	-0.332343	0.112578	-0.340428	0.103575	-0.104874	0.625765	0.104874	0.625765	0.340428	0.103575	0.364026	0.0803383	0.394546	0.0564023	-0.100611	0.639949	0.472849	0.0196229	0.0859145	0.689773	0.27538	0.192775	0.249906	0.238904	0.23544	0.268077	-0.575054	0.00328618	0.300066	0.154268	0.0502339	0.81568	-0.515983	0.00985149	0.116556	0.587559	0.0811358	0.706259	0.150692	0.482146	0.250293	0.238153	-0.355123	0.08859	0.225381	0.289648
b0744.1	turquoise	-0.373333	0.0723475	-0.0337123	0.875731	-0.124977	0.560657	0.124977	0.560657	0.0337123	0.875731	0.327377	0.118385	0.532537	0.00738427	-0.0123373	0.954374	0.366451	0.0781946	-0.0732092	0.733886	0.574486	0.00332426	0.242519	0.253529	0.0564631	0.79328	-0.722971	6.57987e-05	0.336456	0.107929	-0.0200284	0.925991	-0.25243	0.234036	0.251867	0.235118	-0.161386	0.451222	-0.11771	0.583838	0.511022	0.0107114	-0.632982	0.000901098	0.183662	0.390305
b0745.1	turquoise	-0.215958	0.310812	-0.123676	0.564777	-0.171257	0.423633	0.171257	0.423633	0.123676	0.564777	0.234505	0.270038	0.376205	0.0700077	0.0441583	0.837665	0.251822	0.235203	-0.161855	0.44989	0.471927	0.019896	0.0683135	0.751114	0.131946	0.538827	-0.564083	0.00409117	0.356024	0.0877271	0.066826	0.756371	-0.174493	0.414792	0.331006	0.114121	-0.227276	0.285504	-0.0877931	0.683328	0.38415	0.0638363	-0.567922	0.00379242	0.0853932	0.691564
b0746.1	turquoise	-0.110069	0.60865	-0.16867	0.430774	-0.293646	0.163711	0.293646	0.163711	0.16867	0.430774	0.163895	0.444122	0.227713	0.284552	0.0884877	0.680951	0.0970454	0.65191	-0.393482	0.0571309	0.532758	0.00735516	-0.210618	0.323216	0.253902	0.231229	-0.558995	0.00451751	0.48952	0.0151871	0.238639	0.261437	-0.0360062	0.867346	0.563107	0.00417025	-0.436864	0.0328002	-0.0247203	0.908718	0.264718	0.211276	-0.673936	0.000305459	-0.189227	0.375849
b0747.1	turquoise	-0.0422213	0.844699	-0.197142	0.355827	-0.388461	0.0606675	0.388461	0.0606675	0.197142	0.355827	0.194446	0.362575	0.156815	0.464311	0.0985119	0.64698	0.130651	0.542853	-0.378562	0.0681318	0.449026	0.0277314	-0.30348	0.149405	0.318841	0.128873	-0.446102	0.0288883	0.60579	0.00170542	0.35345	0.0902084	-0.0254686	0.905966	0.625561	0.00107874	-0.473993	0.0192883	0.0373032	0.862611	0.184643	0.387733	-0.610487	0.00153372	-0.340886	0.103082
b0748.1	turquoise	-0.0896956	0.676824	-0.308555	0.142381	-0.327027	0.118803	0.327027	0.118803	0.308555	0.142381	0.164552	0.442271	0.278105	0.18823	0.163522	0.445174	0.152644	0.476421	-0.347805	0.0958345	0.534297	0.00715532	-0.0873071	0.684993	0.283161	0.179992	-0.526771	0.00817734	0.393884	0.0568543	0.19002	0.373816	-0.0786947	0.71473	0.581074	0.00290448	-0.407554	0.0480643	-0.0819121	0.703571	0.335287	0.109236	-0.667694	0.000364013	-0.0418097	0.846196
b0749.1	grey	-0.0189289	0.930044	-0.287504	0.173117	-0.0388271	0.857053	0.0388271	0.857053	0.287504	0.173117	0.157871	0.461268	0.166411	0.437061	0.0439077	0.838574	0.206385	0.333259	-0.139325	0.516149	0.200353	0.347887	-0.121887	0.570465	0.249763	0.239181	-0.42816	0.0368608	0.411586	0.0456858	0.279596	0.185774	-0.186562	0.382734	0.274223	0.194727	-0.160872	0.452683	0.15907	0.457829	0.0562506	0.794042	-0.35985	0.0841333	-0.0597153	0.781646
b0883.1	pink	-0.141068	0.510863	-0.0675148	0.753935	0.338533	0.105636	-0.338533	0.105636	0.0675148	0.753935	0.189828	0.374305	0.380391	0.0667018	-0.213401	0.316715	0.441262	0.0308886	0.617972	0.00129071	-0.227997	0.283936	0.611094	0.00151266	-0.44071	0.0311236	0.173671	0.417028	-0.33251	0.112388	-0.501472	0.0125418	0.0169849	0.937214	-0.699484	0.00014248	0.367935	0.0769046	-0.0702183	0.744396	0.221899	0.297361	0.405798	0.0491301	0.167826	0.433117
b0971.1	red	0.170445	0.425867	0.211847	0.320334	-0.196723	0.356872	0.196723	0.356872	-0.211847	0.320334	-0.218526	0.304954	-0.374014	0.0717873	-0.145532	0.497438	-0.378332	0.0683125	0.0269186	0.900637	-0.216531	0.309499	-0.165044	0.440889	-0.275772	0.192116	0.610893	0.0015196	-0.237866	0.263032	-0.2305	0.278538	0.410155	0.0465191	-0.163807	0.44437	-0.0289087	0.893331	-0.0410763	0.848863	-0.427939	0.0369691	0.521831	0.00891194	-0.261411	0.21725
b1032.1	red	0.470891	0.0202067	-0.109855	0.609352	-0.133152	0.535089	0.133152	0.535089	0.109855	0.609352	-0.349624	0.0939938	-0.619082	0.00125764	-0.00728078	0.973065	-0.462683	0.0228084	-0.0524328	0.807756	-0.523337	0.00868237	-0.425596	0.0381298	-0.028373	0.895297	0.879843	1.47506e-08	-0.281662	0.182407	0.0272783	0.899316	0.408348	0.0475885	-0.118071	0.582678	-0.0287247	0.894006	0.0773038	0.719572	-0.574279	0.00333823	0.636156	0.000833183	-0.387177	0.0615983
b1230.1	grey	0.263827	0.212875	-0.0375929	0.861554	0.149244	0.486411	-0.149244	0.486411	0.0375929	0.861554	-0.369969	0.075163	-0.0884379	0.681121	0.247579	0.243451	-0.041151	0.848591	-0.00387205	0.985674	-0.258703	0.222224	0.288427	0.17168	-0.0171064	0.936766	0.0771725	0.72003	-0.417701	0.0422556	-0.715243	8.55499e-05	0.0642643	0.76545	-0.279888	0.185295	0.372628	0.0729301	0.0931799	0.66497	0.0987767	0.646092	0.170345	0.426143	0.169186	0.429344
b1231.1	blue	-0.0648428	0.763397	-0.512006	0.0105362	0.00470263	0.982601	-0.00470263	0.982601	0.512006	0.0105362	0.256426	0.226465	0.0353136	0.869876	-0.234879	0.269252	0.566427	0.00390648	0.303696	0.149102	-0.383101	0.0646264	0.0282728	0.895665	0.357286	0.0865288	-0.209341	0.326225	0.408765	0.0473402	0.0961129	0.655051	-0.68001	0.000256518	-0.207542	0.330495	0.415296	0.0435799	0.722075	6.78635e-05	-0.263625	0.213238	0.182788	0.392603	-0.228773	0.282255
b1574.1	salmon	-0.146109	0.495719	0.00390827	0.98554	0.0803393	0.709019	-0.0803393	0.709019	-0.00390827	0.98554	0.186487	0.382928	-0.0817864	0.704006	-0.47663	0.0185347	0.22369	0.293377	0.624755	0.00109973	-0.529565	0.00778463	0.197416	0.355145	-0.21226	0.319371	0.37422	0.0716183	-0.18351	0.390702	-0.0609875	0.777108	-0.3518	0.0918265	-0.606139	0.0016921	0.430965	0.0355112	0.298019	0.157236	-0.477261	0.0183578	0.761544	1.54208e-05	0.00821656	0.969604
b1665.1	turquoise	0.204844	0.33696	0.531448	0.00752896	-0.145548	0.497393	0.145548	0.497393	-0.531448	0.00752896	-0.401581	0.0517642	-0.303109	0.149929	0.23639	0.266095	-0.685716	0.000216908	-0.415428	0.0435063	0.19321	0.365695	-0.226257	0.287727	-0.244648	0.249257	0.204149	0.338637	-0.191266	0.370631	-0.109121	0.611758	0.534374	0.00714544	0.26529	0.210255	-0.32991	0.115397	-0.481886	0.0171039	0.0432069	0.841118	-0.106025	0.621957	0.0920777	0.668711
b1666.1	turquoise	0.121812	0.570703	0.580212	0.00295673	-0.128925	0.54824	0.128925	0.54824	-0.580212	0.00295673	-0.314995	0.133811	-0.159469	0.456687	0.208942	0.327169	-0.622067	0.0011723	-0.378065	0.0685238	0.301499	0.152214	-0.166181	0.437704	-0.334386	0.110252	0.124406	0.562464	-0.169387	0.428788	-0.0992588	0.644475	0.573835	0.0033684	0.265647	0.209619	-0.411661	0.0456425	-0.595133	0.00215674	0.17824	0.404685	-0.19338	0.365266	0.103871	0.629091
b1909.1	lightcyan	-0.380124	0.0669092	-0.0590311	0.78409	0.568512	0.00374822	-0.568512	0.00374822	0.0590311	0.78409	0.490668	0.0149147	0.568728	0.00373212	-0.408842	0.0472941	0.496142	0.0136703	0.6043	0.00176321	0.0220971	0.91837	0.378244	0.068382	-0.465866	0.0217691	-0.151471	0.479858	0.0439895	0.838277	0.136732	0.524065	-0.0857621	0.690296	-0.481898	0.0171005	0.00471777	0.982545	-0.158254	0.460168	0.231518	0.276362	0.0963908	0.654114	0.0991125	0.644966
b1910.1	yellow	-0.558276	0.00458063	-0.239279	0.260124	0.485801	0.0160977	-0.485801	0.0160977	0.239279	0.260124	0.65853	0.000467554	0.71137	9.72696e-05	-0.43744	0.0325448	0.868641	3.72464e-08	0.728438	5.43646e-05	-0.003431	0.987305	0.602234	0.00184607	-0.183745	0.390088	-0.422215	0.0398557	0.160057	0.455007	0.0744048	0.729697	-0.552578	0.00510787	-0.509018	0.011076	0.293937	0.163274	0.135993	0.526333	0.288984	0.170818	0.0347225	0.872037	0.203045	0.341313
b1911.1	yellow	-0.498027	0.013262	-0.217876	0.306429	0.317578	0.130479	-0.317578	0.130479	0.217876	0.306429	0.548664	0.00549871	0.634805	0.000861543	-0.340114	0.103915	0.794113	3.61509e-06	0.56694	0.00386701	0.0562577	0.794016	0.502871	0.0122586	-0.0990944	0.645027	-0.523023	0.00872983	0.262227	0.215764	0.00922105	0.965891	-0.599779	0.00194884	-0.372481	0.0730527	0.278801	0.18708	0.195763	0.359269	0.299215	0.155496	-0.089965	0.675905	0.152569	0.476641
b1975.1	cyan	-0.634836	0.000860888	-0.153684	0.473386	0.081359	0.705485	-0.081359	0.705485	0.153684	0.473386	0.825336	6.91908e-07	0.66319	0.000412107	-0.550858	0.00527663	0.732323	4.73373e-05	0.485073	0.016281	0.348545	0.0950825	0.204706	0.337293	-0.143808	0.502604	-0.46481	0.0221094	0.569635	0.00366519	0.457375	0.0246302	-0.394469	0.0564548	-0.0959013	0.655765	-0.146518	0.4945	0.061909	0.773825	0.18048	0.398709	-0.188506	0.377704	-0.173892	0.416427
b1977.1	lightcyan	-0.462278	0.0229432	-0.303259	0.149718	0.302029	0.151458	-0.302029	0.151458	0.303259	0.149718	0.596813	0.00207946	0.500251	0.0127932	-0.635571	0.000845368	0.702667	0.000128864	0.87177	2.90082e-08	-0.182256	0.394004	0.51325	0.0103179	-0.371802	0.0736183	0.0563338	0.793743	-0.0651033	0.762474	-0.0193107	0.928636	-0.335229	0.109301	-0.698632	0.000146329	0.293077	0.164567	0.145765	0.496744	-0.0484373	0.822168	0.485589	0.0161507	0.00860374	0.968173
b1984.1	red	0.521749	0.00892452	0.254532	0.230033	0.0643341	0.765203	-0.0643341	0.765203	-0.254532	0.230033	-0.520773	0.00907614	-0.455446	0.0253206	0.259339	0.221049	-0.58757	0.00253549	-0.193169	0.365798	-0.294728	0.162092	-0.219307	0.303184	-0.18832	0.378185	0.716668	8.15589e-05	-0.489959	0.0150825	-0.215111	0.31276	0.727301	5.65868e-05	-0.0724544	0.736534	-0.100351	0.640818	-0.258562	0.222484	-0.214863	0.313331	0.3828	0.0648541	-0.0950935	0.658492
b1986.1	grey	0.31789	0.130081	-0.140137	0.513682	-0.0888211	0.679811	0.0888211	0.679811	0.140137	0.513682	-0.28164	0.182444	-0.31843	0.129394	0.0705994	0.743055	-0.186429	0.383077	-0.105517	0.623637	-0.342999	0.100827	-0.179481	0.401368	0.057337	0.79015	0.304765	0.147605	-0.0582943	0.786724	-0.191453	0.370155	0.194092	0.363468	-0.065599	0.760716	0.061489	0.775321	0.187494	0.380316	-0.230097	0.279404	0.265233	0.210356	-0.291546	0.166887
b1989.1	purple	-0.400947	0.0521695	0.446165	0.028863	0.124786	0.561263	-0.124786	0.561263	-0.446165	0.028863	0.112245	0.601541	0.467893	0.0211274	-0.14555	0.497384	-0.0117557	0.956522	0.282745	0.18066	0.442821	0.0302327	0.600433	0.00192101	-0.652343	0.000551076	-0.254923	0.229293	-0.422757	0.0395754	-0.459107	0.0240234	0.0646791	0.763978	-0.310505	0.139746	-0.00173461	0.993582	-0.585725	0.002636	0.430046	0.035949	-0.0806271	0.708021	0.602792	0.00182337
b2189.1	grey60	0.336627	0.10774	-0.289492	0.170033	0.0538827	0.802541	-0.0538827	0.802541	0.289492	0.170033	-0.262752	0.214814	-0.619348	0.0012498	-0.105344	0.62421	-0.236932	0.264968	0.032472	0.88027	-0.725186	6.09357e-05	-0.415993	0.0431929	0.223848	0.293028	0.561195	0.00432874	-0.0965318	0.653639	0.12449	0.562199	-0.122859	0.567372	-0.214644	0.313836	0.289159	0.170548	0.490243	0.015015	-0.729095	5.31162e-05	0.623409	0.00113555	-0.260118	0.219615
b2190	cyan	0.870447	3.22669e-08	0.138634	0.518255	0.141407	0.509836	-0.141407	0.509836	-0.138634	0.518255	-0.928579	6.09277e-11	-0.690491	0.000187962	0.778802	7.36691e-06	-0.721723	6.86887e-05	-0.61062	0.00152911	-0.435796	0.0332784	-0.269815	0.202289	0.283596	0.179296	0.440235	0.0313267	-0.544204	0.00597441	-0.424257	0.0388063	0.562531	0.00421745	0.0940057	0.662172	0.198095	0.35346	-0.0310714	0.885401	-0.0319942	0.88202	0.0797915	0.71092	0.135422	0.528085
b2348.1	grey	0.208681	0.327789	-0.114755	0.593383	-0.107836	0.615983	0.107836	0.615983	0.114755	0.593383	-0.162903	0.446921	-0.312968	0.136467	-0.220863	0.299681	-0.174944	0.413568	0.269628	0.202614	-0.47514	0.0189576	-0.0682933	0.751185	-0.24393	0.250692	0.57382	0.00336943	-0.273748	0.195532	-0.206564	0.332831	0.0475601	0.82534	-0.4015	0.0518161	0.178193	0.40481	0.117444	0.584697	-0.470303	0.0203846	0.670244	0.000339012	-0.110925	0.605848
b2396.1	blue	-0.366931	0.0777758	0.420447	0.0407828	-0.179398	0.40159	0.179398	0.40159	-0.420447	0.0407828	0.334427	0.110205	0.456679	0.0248777	-0.254391	0.230301	-0.065382	0.761485	0.226416	0.28738	0.542958	0.00611333	0.178048	0.405201	-0.750406	2.40699e-05	-0.0444452	0.836624	0.0162842	0.939799	0.0963914	0.654112	0.352033	0.091597	0.0110228	0.959231	-0.538933	0.00658056	-0.793629	3.70056e-06	0.406286	0.0488321	-0.167336	0.434481	0.159782	0.455792
b2397.1	blue	-0.256775	0.225811	0.525321	0.00838747	-0.0457657	0.831836	0.0457657	0.831836	-0.525321	0.00838747	0.134015	0.532422	0.275125	0.193204	-0.229064	0.281627	-0.345329	0.0983835	0.0530157	0.805659	0.508728	0.0111296	-0.0231918	0.914341	-0.790078	4.38552e-06	0.0263967	0.902555	-0.0926688	0.666704	0.0938777	0.662605	0.502316	0.0123702	-0.000520469	0.998074	-0.583703	0.00275001	-0.801896	2.46018e-06	0.26377	0.212977	-0.150497	0.482718	0.130488	0.543361
b2401.1	blue	-0.256167	0.226951	0.352429	0.0912078	-0.0685905	0.750136	0.0685905	0.750136	-0.352429	0.0912078	0.219275	0.303256	0.435872	0.0332442	0.0577539	0.788657	-0.111828	0.602901	-0.0983865	0.647401	0.651534	0.000562903	0.050681	0.814068	-0.464923	0.0220728	-0.339076	0.105043	0.231722	0.275928	0.188526	0.377654	0.242695	0.253174	0.351249	0.0923718	-0.622059	0.00117249	-0.789189	4.57364e-06	0.602676	0.00182806	-0.583557	0.00275841	0.259322	0.221081
b2402.1	brown	-0.484606	0.0163995	0.237121	0.264576	0.0778318	0.717733	-0.0778318	0.717733	-0.237121	0.264576	0.40929	0.0470285	0.646893	0.00063504	-0.128792	0.548659	0.22288	0.295175	0.0431769	0.841227	0.694477	0.000166445	0.218456	0.305111	-0.381604	0.0657664	-0.593986	0.00221088	0.315547	0.133093	0.0982538	0.647847	0.00601708	0.977739	0.175722	0.411463	-0.428098	0.0368911	-0.511663	0.0105969	0.592823	0.00226692	-0.613984	0.00141571	0.195728	0.359358
b2403.1	brown	-0.417057	0.0426072	0.452082	0.0265617	0.149505	0.485643	-0.149505	0.485643	-0.452082	0.0265617	0.236597	0.265663	0.599439	0.00196346	0.011401	0.957833	0.149737	0.484958	-0.00958515	0.964544	0.613946	0.00141695	0.265915	0.209142	-0.349343	0.0942765	-0.51412	0.0101675	0.0833108	0.698738	-0.0674475	0.754173	0.0892444	0.678364	0.135631	0.527445	-0.332047	0.112918	-0.540951	0.00634279	0.637933	0.000797117	-0.591261	0.00234411	0.294251	0.162805
b2404.1	grey	-0.335086	0.109462	0.288471	0.171612	0.0622495	0.772613	-0.0622495	0.772613	-0.288471	0.171612	0.275154	0.193155	0.522212	0.00885332	-0.112977	0.599158	0.231495	0.276412	0.128052	0.550974	0.420029	0.0410045	0.191101	0.37105	-0.314949	0.13387	-0.233843	0.271431	0.0601082	0.780244	0.00513553	0.980999	0.173579	0.41728	0.0541546	0.801564	-0.346053	0.0976324	-0.391871	0.0582478	0.40465	0.0498368	-0.315599	0.133027	0.0347882	0.871796
b2588.1	red	0.407355	0.0481844	-0.125966	0.557537	0.0637821	0.767163	-0.0637821	0.767163	0.125966	0.557537	-0.222087	0.29694	-0.360565	0.083474	0.0137953	0.948988	0.0205524	0.92406	0.169531	0.428389	-0.631556	0.00093313	-0.0936058	0.663526	0.0839589	0.696503	0.724861	6.16274e-05	-0.243568	0.251418	-0.230901	0.277681	0.270319	0.201413	-0.344177	0.0995859	0.285979	0.175511	0.337311	0.106981	-0.399239	0.053274	0.644378	0.000677378	-0.42153	0.0402131
b2589.1	yellow	0.527967	0.00800731	0.185019	0.38675	-0.163674	0.444743	0.163674	0.444743	-0.185019	0.38675	-0.673096	0.000312829	-0.558335	0.00457537	0.423478	0.039204	-0.805067	2.09303e-06	-0.393826	0.0568946	-0.173629	0.417143	-0.215745	0.311301	-0.126688	0.555261	0.497583	0.0133571	-0.525662	0.00833761	-0.335456	0.109046	0.486294	0.0159743	0.0754084	0.726187	-0.0291484	0.892452	-0.338938	0.105193	-0.101238	0.637855	0.18166	0.39558	0.246085	0.246398
b2590.1	turquoise	-0.214012	0.315299	-0.393914	0.0568343	0.229123	0.2815	-0.229123	0.2815	0.393914	0.0568343	0.258711	0.222208	0.222178	0.296738	-0.144123	0.501658	0.466023	0.0217188	0.230987	0.277496	-0.0931628	0.665028	0.262555	0.21517	0.28631	0.17499	-0.448135	0.0280798	0.0949593	0.658946	0.088307	0.681569	-0.610444	0.00153523	-0.256232	0.226829	0.437726	0.0324184	0.405876	0.0490826	0.0699852	0.745217	-0.080333	0.709041	0.252767	0.233391
b2591.1	yellow	0.527299	0.00810192	0.267498	0.206341	-0.0765577	0.722174	0.0765577	0.722174	-0.267498	0.206341	-0.654729	0.000517454	-0.46825	0.021016	0.445542	0.0291143	-0.745819	2.87242e-05	-0.308924	0.141879	-0.167628	0.433668	-0.107544	0.616945	-0.198914	0.351434	0.536393	0.00689053	-0.614575	0.00139655	-0.382913	0.0647684	0.557853	0.00461807	0.00816948	0.969779	-0.0230489	0.914867	-0.43741	0.0325578	-0.00092593	0.996574	0.199585	0.349777	0.316409	0.13198
b2621.1	black	0.350928	0.0926905	0.0566586	0.792579	0.359013	0.0849099	-0.359013	0.0849099	-0.0566586	0.792579	-0.406533	0.0486816	-0.137666	0.521206	0.378455	0.0682161	0.140598	0.512284	0.194341	0.362842	-0.580333	0.00294933	0.520407	0.00913348	0.164461	0.442529	0.223269	0.294312	-0.630772	0.000951159	-0.714988	8.62806e-05	-0.0563427	0.793711	-0.554645	0.00491098	0.808494	1.75169e-06	0.242779	0.253005	0.165976	0.438277	0.377416	0.0690391	0.361217	0.0828765
b2652.1	red	0.465144	0.0220013	0.0335723	0.876243	-0.0283206	0.89549	0.0283206	0.89549	-0.0335723	0.876243	-0.346998	0.09666	-0.525644	0.00834026	0.0575311	0.789455	-0.453502	0.026032	-0.0417865	0.84628	-0.491616	0.0146929	-0.304236	0.148344	-0.157351	0.462765	0.808928	1.71229e-06	-0.232323	0.274647	-0.00671913	0.975142	0.523295	0.00868872	-0.117322	0.58509	-0.0700944	0.744833	-0.0757348	0.725046	-0.373394	0.072297	0.547739	0.0055947	-0.282974	0.180293
b2691.1	turquoise	-0.0193848	0.928363	0.318691	0.129062	-0.006745	0.975046	0.006745	0.975046	-0.318691	0.129062	-0.103842	0.629185	0.246449	0.245677	0.0826952	0.700864	-0.236849	0.265141	0.0559869	0.794987	0.340591	0.1034	0.273953	0.195185	-0.568853	0.00372282	0.13496	0.529509	-0.462933	0.0227252	-0.31799	0.129954	0.506365	0.0115743	-0.0924716	0.667374	-0.284147	0.178416	-0.691271	0.00018357	0.410471	0.0463342	-0.0763676	0.722837	0.298282	0.156853
b2692.1	grey60	-0.463745	0.0224573	0.216941	0.30856	-0.355225	0.0884918	0.355225	0.0884918	-0.216941	0.30856	0.446026	0.0289188	0.36069	0.0833594	-0.247081	0.24443	-0.0302721	0.88833	-0.132006	0.538639	0.751209	2.33272e-05	-0.22093	0.299529	-0.277316	0.189538	-0.516247	0.00980739	0.60962	0.00156427	0.496835	0.013519	-0.0805967	0.708126	0.53704	0.00681046	-0.713148	9.17252e-05	-0.440278	0.0313083	0.227031	0.286037	-0.598826	0.00199002	-0.0586889	0.785313
b2693.1	blue	-0.206453	0.333096	0.24528	0.247998	-0.376243	0.069977	0.376243	0.069977	-0.24528	0.247998	0.21308	0.31746	0.188584	0.377503	-0.0564829	0.793209	-0.206676	0.332561	-0.35613	0.0876264	0.659909	0.000450508	-0.384005	0.063945	-0.196013	0.358646	-0.393942	0.0568148	0.566016	0.00393841	0.390507	0.0592063	0.142308	0.507115	0.602858	0.00182069	-0.746266	2.8238e-05	-0.420793	0.0405999	0.212576	0.318634	-0.622118	0.00117087	-0.180934	0.397502
b2694.1	brown	-0.693045	0.000173914	0.0556064	0.796352	0.02525	0.90677	-0.02525	0.90677	-0.0556064	0.796352	0.609554	0.0015666	0.791475	4.10378e-06	-0.260073	0.219697	0.472349	0.0197706	0.169732	0.427835	0.737196	3.96602e-05	0.370763	0.0744903	-0.224723	0.291096	-0.807545	1.84083e-06	0.346622	0.0970462	0.1765	0.409363	-0.315282	0.133438	0.129976	0.544957	-0.273343	0.19622	-0.325607	0.120507	0.584649	0.00269614	-0.64064	0.000744771	0.305607	0.146432
b2695.1	brown	-0.76478	1.34894e-05	0.0856046	0.690838	0.0890251	0.679114	-0.0890251	0.679114	-0.0856046	0.690838	0.686803	0.000209997	0.841708	2.54061e-07	-0.352058	0.0915729	0.521683	0.00893475	0.316993	0.131228	0.696375	0.000156972	0.455068	0.0254578	-0.322461	0.124347	-0.751972	2.26409e-05	0.288069	0.172238	0.189755	0.374493	-0.347112	0.0965427	0.0180243	0.93338	-0.235768	0.267391	-0.370385	0.0748101	0.564965	0.00402081	-0.53101	0.00758773	0.372885	0.0727173
b2814.1	black	0.365782	0.0787818	-0.198972	0.351291	0.271874	0.198731	-0.271874	0.198731	0.198972	0.351291	-0.476568	0.0185521	-0.129245	0.547241	0.507417	0.0113745	-0.0272778	0.899318	-0.163993	0.443844	-0.317958	0.129994	0.304568	0.14788	0.357781	0.086063	-0.0465974	0.828824	-0.519314	0.00930681	-0.580158	0.00296005	-0.0504098	0.815046	-0.175022	0.413357	0.535304	0.00702708	0.183541	0.390622	0.182652	0.392961	0.00169545	0.993727	0.483924	0.0165737
b2815.1	midnightblue	0.243135	0.252287	-0.211752	0.320557	0.520463	0.00912475	-0.520463	0.00912475	0.211752	0.320557	-0.395309	0.0558838	-0.0226199	0.916446	0.418514	0.0418151	0.00545945	0.979801	-0.131043	0.541631	-0.244265	0.250022	0.313275	0.136062	0.31449	0.134468	-0.118646	0.58083	-0.593499	0.00223418	-0.476224	0.018649	-0.0551428	0.798015	-0.248567	0.241512	0.509368	0.0110116	0.135853	0.526761	0.231549	0.276296	-0.0654374	0.761289	0.524664	0.00848417
b2816.1	grey	0.539559	0.00650597	-0.0333717	0.876977	0.389302	0.0600632	-0.389302	0.0600632	0.0333717	0.876977	-0.635845	0.000839644	-0.266158	0.20871	0.559134	0.00450534	-0.280077	0.184987	-0.184551	0.387973	-0.414815	0.0438486	0.192642	0.367133	0.176977	0.408077	0.21557	0.311704	-0.738017	3.84817e-05	-0.547694	0.00559941	0.206491	0.333004	-0.241445	0.255702	0.432201	0.034929	-0.0284868	0.894879	0.173081	0.418637	0.118	0.582905	0.469393	0.0206625
b2864.1	blue	0.048005	0.823731	0.397788	0.0542265	0.521954	0.00889295	-0.521954	0.00889295	-0.397788	0.0542265	-0.256341	0.226624	0.0456209	0.832361	0.17227	0.420855	-0.505101	0.011818	-0.182018	0.394635	0.175017	0.413372	-0.0341002	0.874312	-0.461944	0.0230554	0.0224713	0.916993	-0.386104	0.0623848	-0.0727536	0.735484	0.478432	0.0180334	-0.0611752	0.776439	-0.254377	0.230327	-0.649872	0.000587871	0.31166	0.138201	-0.20386	0.339337	0.418547	0.0417976
b2911.1	purple	-0.390219	0.0594103	0.00717583	0.973453	0.600682	0.0019105	-0.600682	0.0019105	-0.00717583	0.973453	0.212417	0.319003	0.617847	0.00129446	-0.0739945	0.731134	0.59236	0.00228958	0.50036	0.0127706	0.0392017	0.855688	0.894559	3.76257e-09	-0.184039	0.389316	-0.524799	0.00846422	-0.364673	0.0797622	-0.544637	0.00592684	-0.420035	0.041001	-0.630534	0.000956687	0.612205	0.00147473	0.0134303	0.950336	0.536499	0.00687739	-0.0626847	0.771064	0.670191	0.000339514
b2967.1	turquoise	0.33098	0.114151	0.267465	0.2064	-0.031272	0.884666	0.031272	0.884666	-0.267465	0.2064	-0.287562	0.173028	-0.398375	0.0538394	0.0312842	0.884621	-0.547371	0.00563324	-0.108522	0.613726	-0.195059	0.361036	-0.332105	0.112852	-0.273627	0.195737	0.771127	1.03119e-05	-0.341336	0.102598	0.0687893	0.749434	0.72187	6.83417e-05	-0.0385913	0.857913	-0.277934	0.188512	-0.308767	0.142093	-0.297212	0.158417	0.404817	0.0497331	-0.271931	0.198633
b3046	turquoise	0.333918	0.110781	0.262112	0.215974	0.203274	0.340757	-0.203274	0.340757	-0.262112	0.215974	-0.300524	0.153609	-0.351576	0.0920478	0.0750392	0.727478	-0.467213	0.021341	-0.155376	0.468471	-0.191996	0.368772	-0.335332	0.109185	-0.241123	0.256356	0.586964	0.00256815	-0.202526	0.342574	0.00799617	0.970419	0.692592	0.000176333	-0.0771413	0.720138	-0.202249	0.343248	-0.204084	0.338794	-0.183754	0.390063	0.278165	0.18813	-0.359587	0.0843769
b3069.1	brown	0.602878	0.00181987	0.0202123	0.925313	-0.08024	0.709363	0.08024	0.709363	-0.0202123	0.925313	-0.596323	0.00210177	-0.547426	0.00562748	0.546912	0.00568166	-0.455572	0.0252751	-0.648214	0.000613742	-0.237282	0.264242	-0.561817	0.00427667	0.453655	0.0259754	0.119997	0.5765	0.0837395	0.697259	0.0896672	0.676921	0.241968	0.254643	0.426226	0.0378149	-0.0936839	0.663261	0.200698	0.347041	-0.13494	0.529569	-0.210729	0.322954	-0.263268	0.213881
b3123.1	greenyellow	0.514635	0.0100792	0.312329	0.137313	0.174975	0.413485	-0.174975	0.413485	-0.312329	0.137313	-0.748387	2.60292e-05	-0.239781	0.259095	0.73473	4.3396e-05	-0.369381	0.0756628	-0.399768	0.05293	-0.160038	0.455062	0.25112	0.236554	0.137018	0.52319	0.0299552	0.889493	-0.632806	0.000905018	-0.78395	5.8354e-06	0.333355	0.111422	-0.0833656	0.698549	0.397317	0.0545386	-0.125935	0.557634	0.405962	0.0490297	-0.137051	0.52309	0.438092	0.0322574
b3171.1	brown	-0.5885	0.00248603	0.0730333	0.734503	0.456104	0.0250835	-0.456104	0.0250835	-0.0730333	0.734503	0.525433	0.00837104	0.836643	3.50417e-07	-0.329847	0.11547	0.471487	0.0200275	0.587063	0.00256278	0.39676	0.0549093	0.67743	0.000276404	-0.615294	0.00137356	-0.441415	0.0308238	-0.140735	0.51187	-0.0382181	0.859274	-0.134822	0.529931	-0.433881	0.0341496	-0.0265142	0.902123	-0.521275	0.00899795	0.640559	0.000746296	-0.190446	0.372723	0.548666	0.00549851
b3174.1	grey	-0.320293	0.127043	-0.10467	0.626441	-0.0409723	0.849241	0.0409723	0.849241	0.10467	0.626441	0.37723	0.0691871	0.0385886	0.857923	-0.581915	0.00285431	0.198336	0.352864	0.370653	0.0745833	-0.112961	0.599209	-0.0923028	0.667947	-0.179855	0.40037	0.0313747	0.884289	0.248992	0.240683	0.185459	0.385602	-0.374663	0.0712568	-0.229768	0.28011	0.016421	0.939295	0.252505	0.233893	-0.464728	0.0221363	0.363299	0.0809898	-0.264411	0.211826
b3274.1	red	0.476486	0.0185753	-0.0229057	0.915394	0.111124	0.605201	-0.111124	0.605201	0.0229057	0.915394	-0.341543	0.102376	-0.459778	0.0237913	0.139271	0.516313	-0.0607478	0.777962	0.0952652	0.657912	-0.756537	1.88927e-05	-0.163819	0.444337	0.167538	0.433918	0.729466	5.24214e-05	-0.279311	0.186241	-0.204846	0.336955	0.229102	0.281546	-0.298369	0.156726	0.333862	0.110844	0.372218	0.0732715	-0.421046	0.0404667	0.625193	0.00108829	-0.371305	0.0740351
b3275.1	yellow	0.550231	0.0053393	0.180745	0.398005	-0.172777	0.419467	0.172777	0.419467	-0.180745	0.398005	-0.684609	0.000224142	-0.578888	0.00303847	0.439925	0.0314599	-0.812556	1.412e-06	-0.411994	0.0454506	-0.184482	0.388154	-0.23615	0.266594	-0.104496	0.627016	0.512233	0.0104961	-0.514253	0.0101446	-0.326507	0.119425	0.497914	0.0132861	0.0936587	0.663347	-0.0337623	0.875548	-0.326618	0.119292	-0.113101	0.598754	0.18288	0.392359	0.22388	0.292958
b3276.1	turquoise	0.424415	0.038726	0.343077	0.100744	0.0633764	0.768605	-0.0633764	0.768605	-0.343077	0.100744	-0.370175	0.0749877	-0.381296	0.0660033	0.199757	0.349355	-0.452505	0.026403	-0.158235	0.460224	-0.315577	0.133055	-0.360679	0.0833694	-0.192499	0.367495	0.650546	0.00057764	-0.2586	0.222415	0.00593823	0.97803	0.623351	0.00113713	-0.0397843	0.853566	-0.181654	0.395595	-0.237201	0.264408	-0.115294	0.591637	0.26381	0.212905	-0.298697	0.156248
b3277.1	grey	0.361426	0.0826852	0.273106	0.196624	-0.0634252	0.768431	0.0634252	0.768431	-0.273106	0.196624	-0.334285	0.110366	-0.288655	0.171327	0.184706	0.387569	-0.375162	0.0708507	-0.179777	0.40058	-0.181229	0.396722	-0.296536	0.159411	-0.149802	0.484767	0.529019	0.00786009	-0.267701	0.205985	-0.0661603	0.758728	0.588297	0.00249676	-0.00763791	0.971744	-0.187173	0.381147	-0.2098	0.325141	-0.0349787	0.8711	0.170411	0.425962	-0.324785	0.121502
b3278.1	yellow	0.469408	0.020658	0.319484	0.12806	-0.0516328	0.810637	0.0516328	0.810637	-0.319484	0.12806	-0.613634	0.00142716	-0.407343	0.0481918	0.415684	0.0433638	-0.744289	3.04442e-05	-0.294752	0.162056	-0.0981735	0.648117	-0.081014	0.70668	-0.262098	0.215999	0.496896	0.0135057	-0.61739	0.00130831	-0.371994	0.0734579	0.581073	0.00290454	0.0080941	0.970057	-0.0709503	0.74182	-0.508969	0.011085	0.0466888	0.828493	0.160287	0.45435	0.344562	0.0991829
b3443	turquoise	0.150614	0.482375	0.408742	0.0473536	-0.00153903	0.994305	0.00153903	0.994305	-0.408742	0.0473536	-0.158085	0.460654	-0.326155	0.119847	0.0221012	0.918355	-0.545667	0.00581474	-0.416776	0.042761	0.0878619	0.683093	-0.640703	0.000743593	-0.105354	0.624174	0.260885	0.21821	0.184193	0.388912	0.368135	0.0767318	0.535215	0.00703832	0.31251	0.137073	-0.48964	0.0151583	-0.22788	0.284191	-0.188667	0.377289	-0.110046	0.608728	-0.412736	0.0450249
b3504	turquoise	0.442322	0.0304412	0.405428	0.0493569	-0.0719936	0.738152	0.0719936	0.738152	-0.405428	0.0493569	-0.473814	0.0193404	-0.514651	0.0100765	0.203111	0.341153	-0.80555	2.04154e-06	-0.388628	0.0605468	-0.0826641	0.700972	-0.508366	0.0111968	-0.256091	0.227093	0.681099	0.000248507	-0.281582	0.182537	0.0181507	0.932914	0.817947	1.05213e-06	0.180988	0.39736	-0.410355	0.0464023	-0.415007	0.0437411	-0.257914	0.223688	0.203801	0.339479	-0.21638	0.309846
b3545.1	green	-0.275025	0.193371	-0.0232841	0.914001	0.172051	0.421455	-0.172051	0.421455	0.0232841	0.914001	0.337332	0.106958	0.303817	0.148932	-0.438901	0.0319032	0.143214	0.504387	0.571157	0.00355522	-0.0553604	0.797234	0.232825	0.273583	-0.616779	0.00132707	0.225915	0.288477	-0.136571	0.524558	0.100842	0.639177	0.071493	0.739911	-0.422841	0.0395316	-0.116339	0.588258	-0.335052	0.1095	-0.00373884	0.986166	0.336728	0.107627	0.154812	0.470107
b3658.1	turquoise	0.379106	0.0677039	0.285223	0.176705	0.166673	0.436331	-0.166673	0.436331	-0.285223	0.176705	-0.448949	0.0277612	-0.346907	0.096753	0.202094	0.343627	-0.747619	2.68107e-05	-0.280691	0.183984	-0.0815108	0.70496	-0.325929	0.120119	-0.425338	0.0382596	0.522157	0.00886182	-0.359007	0.0849152	-0.076222	0.723345	0.74796	2.64619e-05	0.00560616	0.979259	-0.339698	0.104366	-0.544481	0.00594395	-0.0361466	0.866833	0.13525	0.528614	0.0237212	0.912393
b3756.1	yellow	0.509701	0.0109506	0.263378	0.213682	-0.0989602	0.645476	0.0989602	0.645476	-0.263378	0.213682	-0.642996	0.000701653	-0.450715	0.0270798	0.441849	0.0306401	-0.750416	2.40603e-05	-0.323069	0.123598	-0.125701	0.558373	-0.108301	0.614454	-0.204972	0.336652	0.505358	0.0117682	-0.602052	0.0018535	-0.375244	0.0707838	0.556858	0.00470734	0.0325426	0.880012	-0.0495759	0.818055	-0.45566	0.0252432	0.0145916	0.946047	0.166896	0.435706	0.324217	0.122192
b3757.1	grey	0.179693	0.400803	-0.34349	0.100308	-0.284431	0.177962	0.284431	0.177962	0.34349	0.100308	-0.0632792	0.76895	-0.316863	0.131396	-0.0461416	0.830474	-0.217027	0.308365	-0.202882	0.341709	-0.0269774	0.900422	-0.369175	0.0758394	0.246484	0.245608	0.136239	0.525575	0.0847731	0.693698	0.273566	0.195841	9.93369e-05	0.999632	0.238616	0.261486	-0.169688	0.427956	0.191083	0.371098	-0.412646	0.0450761	0.0961941	0.654777	-0.24297	0.252621
b3758.1	yellow	0.511529	0.0106208	0.17856	0.403828	-0.181571	0.395815	0.181571	0.395815	-0.17856	0.403828	-0.662597	0.000418829	-0.524594	0.00849463	0.433734	0.0342171	-0.786294	5.23709e-06	-0.395291	0.0558964	-0.134067	0.532261	-0.181891	0.394968	-0.12967	0.545913	0.467626	0.0212109	-0.5315	0.00752198	-0.357697	0.0861413	0.487081	0.0157792	0.0847863	0.693652	-0.0338215	0.875332	-0.357609	0.0862249	-0.0601984	0.779922	0.15142	0.480006	0.263194	0.214015
b3759.1	red	0.264012	0.212542	-0.212881	0.317924	0.1375	0.521714	-0.1375	0.521714	0.212881	0.317924	-0.158571	0.459258	-0.318006	0.129933	0.0305015	0.887489	-0.0259016	0.904374	0.0596668	0.781819	-0.479043	0.0178663	-0.102922	0.632246	0.191814	0.369236	0.542919	0.00611772	-0.290689	0.168195	-0.0758257	0.724729	0.158643	0.459051	-0.23306	0.273086	0.251041	0.236707	0.288168	0.172084	-0.297767	0.157605	0.451333	0.0268446	-0.296772	0.159065
b3760.1	pink	-0.114263	0.594978	0.130566	0.543118	0.417118	0.0425738	-0.417118	0.0425738	-0.130566	0.543118	0.131919	0.538908	0.318647	0.129118	-0.193675	0.364519	0.332477	0.112425	0.640163	0.000753769	-0.27037	0.201325	0.63755	0.000804788	-0.483639	0.0166472	0.181997	0.39469	-0.457178	0.0247001	-0.478346	0.0180572	-0.00338028	0.987493	-0.776259	8.24683e-06	0.436761	0.032846	-0.144033	0.501926	0.259862	0.220086	0.442344	0.0304322	0.266815	0.207547
b3761.1	pink	-0.141246	0.510322	-0.0455353	0.832671	0.526855	0.00816525	-0.526855	0.00816525	0.0455353	0.832671	0.0748731	0.728059	0.300007	0.154352	-0.212666	0.318424	0.393763	0.0569377	0.654244	0.000524137	-0.342268	0.101602	0.73359	4.52254e-05	-0.373269	0.0724005	0.0242573	0.91042	-0.510087	0.0108803	-0.612321	0.00147083	-0.242548	0.25347	-0.901396	1.85971e-09	0.683967	0.000228434	0.0752278	0.726818	0.183966	0.389508	0.463053	0.0226856	0.429179	0.0363659
b3796.1	brown	-0.788242	4.78194e-06	0.105643	0.62322	0.295928	0.16031	-0.295928	0.16031	-0.105643	0.62322	0.706812	0.000112848	0.856226	9.4681e-08	-0.474138	0.0192461	0.434639	0.0338025	0.388695	0.0604985	0.685828	0.000216182	0.42253	0.0396927	-0.513647	0.010249	-0.628834	0.000997009	0.184396	0.38838	0.235882	0.267153	-0.194038	0.363604	-0.100286	0.641035	-0.326021	0.120009	-0.496795	0.0135277	0.516749	0.0097239	-0.431131	0.0354324	0.35499	0.0887174
b3797.1	brown	-0.78774	4.89571e-06	0.0799939	0.710217	0.254074	0.230901	-0.254074	0.230901	-0.0799939	0.710217	0.745598	2.89677e-05	0.85594	9.66377e-08	-0.471828	0.0199254	0.468289	0.021004	0.369234	0.0757888	0.711187	9.78559e-05	0.350216	0.0934011	-0.457911	0.0244409	-0.624194	0.00111454	0.27548	0.192606	0.337722	0.106528	-0.197744	0.354332	-0.0230091	0.915013	-0.385253	0.0630138	-0.466933	0.0214295	0.493674	0.0142204	-0.465662	0.0218346	0.259182	0.221338
b3798.1	brown	-0.731684	4.84347e-05	0.10504	0.625216	0.259503	0.220746	-0.259503	0.220746	-0.10504	0.625216	0.669958	0.000341744	0.829219	5.50784e-07	-0.420182	0.0409231	0.366899	0.0778041	0.306538	0.145144	0.735731	4.18447e-05	0.315157	0.1336	-0.505023	0.0118333	-0.604796	0.00174379	0.222871	0.295195	0.312618	0.13693	-0.100374	0.640743	-0.00183133	0.993224	-0.439277	0.0317402	-0.550093	0.00535316	0.536139	0.00692218	-0.499733	0.0129012	0.281407	0.182821
b3799.1	grey	0.122543	0.568375	4.42301e-05	0.999836	0.36444	0.0799692	-0.36444	0.0799692	-4.42301e-05	0.999836	-0.0639696	0.766497	-0.0555664	0.796495	-0.0870175	0.685986	-0.217874	0.306434	0.0788582	0.714162	-0.158485	0.459506	-0.128406	0.549867	-0.32227	0.124583	0.445085	0.0292997	-0.296164	0.15996	0.114707	0.593538	0.539746	0.00648393	-0.251297	0.236213	-0.176993	0.408035	-0.261326	0.217404	-0.0229341	0.915289	0.243681	0.251192	-0.185114	0.386501
b3851.1	yellow	0.485814	0.0160944	0.294352	0.162653	-0.0615557	0.775083	0.0615557	0.775083	-0.294352	0.162653	-0.629978	0.000969713	-0.425563	0.0381463	0.422289	0.0398172	-0.740636	3.49236e-05	-0.294433	0.162533	-0.122416	0.56878	-0.0831853	0.699172	-0.238383	0.261965	0.50963	0.0109636	-0.630739	0.000951918	-0.384937	0.0632484	0.565759	0.00395838	-1.04739e-05	0.999961	-0.0451719	0.833988	-0.47793	0.018172	0.0271644	0.899735	0.178148	0.404931	0.341279	0.102659
b3852.1	grey	0.0413269	0.847951	0.355446	0.0882799	-0.17352	0.417441	0.17352	0.417441	-0.355446	0.0882799	-0.105692	0.623057	0.0347825	0.871817	0.135086	0.529121	-0.191286	0.370579	-0.287839	0.172595	0.288542	0.171502	-0.244281	0.24999	-0.063206	0.76921	-0.0179461	0.933668	0.0096378	0.96435	0.0973275	0.65096	0.363455	0.0808496	0.265897	0.209173	-0.362768	0.0814681	-0.256479	0.226366	0.207547	0.330484	-0.31994	0.127486	-0.198977	0.351278
b3853.1	grey	0.169659	0.428035	0.359075	0.0848524	0.0684682	0.750567	-0.0684682	0.750567	-0.359075	0.0848524	-0.210897	0.32256	-0.0731778	0.733996	0.210487	0.323525	-0.310177	0.140186	-0.250536	0.237683	0.103146	0.631498	-0.247341	0.243919	-0.12912	0.547631	0.233952	0.271202	-0.170131	0.426733	0.0966866	0.653118	0.529567	0.00778434	0.16915	0.429444	-0.336499	0.107882	-0.350286	0.0933306	0.164538	0.44231	-0.151577	0.479546	-0.151551	0.479623
b3854.1	yellow	0.539224	0.00654579	0.187	0.381597	-0.169586	0.428237	0.169586	0.428237	-0.187	0.381597	-0.677895	0.000272721	-0.564288	0.0040747	0.433671	0.0342465	-0.80744	1.85098e-06	-0.400846	0.0522345	-0.174469	0.41486	-0.222115	0.296879	-0.118232	0.582161	0.510778	0.0107553	-0.524422	0.00852004	-0.331346	0.113728	0.499125	0.0130288	0.0862258	0.688703	-0.0362629	0.866408	-0.341399	0.10253	-0.101533	0.63687	0.181605	0.395727	0.23636	0.266157
b3855.1	red	0.582214	0.00283665	-0.142062	0.507856	0.0696966	0.746234	-0.0696966	0.746234	0.142062	0.507856	-0.449275	0.0276346	-0.482601	0.0169163	0.318243	0.129631	-0.104857	0.62582	-0.0680575	0.752018	-0.63631	0.000830017	-0.104234	0.627886	0.289564	0.169923	0.695491	0.000161322	-0.339878	0.10417	-0.315299	0.133415	0.307505	0.143815	-0.215333	0.312248	0.37056	0.0746618	0.338257	0.105938	-0.264188	0.212225	0.488506	0.015431	-0.308564	0.142369
b3864.1	grey	-0.0344065	0.873192	-0.11854	0.58117	0.321869	0.125078	-0.321869	0.125078	0.11854	0.58117	-0.013387	0.950496	-0.00842951	0.968817	-0.0859009	0.689819	-0.0789296	0.713913	0.0922896	0.667992	-0.0737135	0.732118	0.185585	0.385274	-0.159666	0.456124	0.164976	0.44108	-0.314138	0.13493	-0.17086	0.424724	0.123007	0.5669	-0.284062	0.17855	0.131016	0.541715	-0.101814	0.635935	-0.0153352	0.943302	0.189788	0.374408	0.158035	0.460798
b3968.1	yellow	0.486799	0.0158491	0.2807	0.18397	-0.0779492	0.717324	0.0779492	0.717324	-0.2807	0.18397	-0.633006	0.000900581	-0.428377	0.0367551	0.423166	0.0393642	-0.743307	3.15955e-05	-0.302996	0.150089	-0.115077	0.592341	-0.0822334	0.70246	-0.232564	0.274137	0.494743	0.0139799	-0.625282	0.00108597	-0.394704	0.0562945	0.556344	0.004754	0.00446825	0.983468	-0.0409893	0.849179	-0.469387	0.0206645	0.0257067	0.905091	0.172008	0.421574	0.344052	0.0997168
b3969.1	turquoise	0.139628	0.515229	-0.368881	0.0760906	-0.146124	0.495673	0.146124	0.495673	0.368881	0.0760906	-0.0300721	0.889064	0.10596	0.622173	0.207611	0.330331	0.150986	0.481281	-0.179585	0.40109	0.0703714	0.743857	-0.0399635	0.852913	0.249369	0.239948	-0.138653	0.518196	0.0687936	0.749419	-0.0532563	0.804793	-0.00648211	0.976019	0.199098	0.350979	-0.0913162	0.671301	0.0468371	0.827956	0.250732	0.237303	-0.283041	0.180184	-0.0790736	0.713413
b3970.1	yellow	0.53129	0.00755005	0.187874	0.379334	-0.168936	0.430035	0.168936	0.430035	-0.187874	0.379334	-0.677067	0.000279305	-0.565233	0.00399969	0.424723	0.0385698	-0.810793	1.55152e-06	-0.401276	0.0519588	-0.173025	0.418792	-0.222588	0.295824	-0.122533	0.568409	0.498868	0.013083	-0.522815	0.00876143	-0.335835	0.108622	0.48978	0.015125	0.0801934	0.709525	-0.0307981	0.886402	-0.33454	0.110078	-0.107639	0.616632	0.18165	0.395606	0.238798	0.26111
b3971.1	red	0.54684	0.00568928	-0.222603	0.295791	0.121475	0.571778	-0.121475	0.571778	0.222603	0.295791	-0.357291	0.0865245	-0.480117	0.0175749	0.203246	0.340825	-0.127963	0.551255	-0.0536051	0.803539	-0.60597	0.00169853	-0.243068	0.252424	0.287985	0.172367	0.755734	1.9509e-05	-0.278464	0.187635	-0.0502624	0.815578	0.384073	0.0638943	-0.143073	0.504812	0.195515	0.359892	0.308309	0.142717	-0.386345	0.0622072	0.516435	0.0097761	-0.396104	0.0553483
b3976.1	grey60	-0.472191	0.0198175	0.133381	0.534379	-0.16135	0.451324	0.16135	0.451324	-0.133381	0.534379	0.44254	0.0303498	0.626489	0.00105501	-0.0638304	0.766991	0.162729	0.447414	-0.107744	0.616285	0.887857	7.17581e-09	0.13277	0.53627	-0.236461	0.265946	-0.575825	0.00323502	0.325201	0.120998	0.267013	0.207196	0.128051	0.550978	0.442177	0.0305021	-0.624369	0.0011099	-0.577264	0.00314142	0.6057	0.00170885	-0.731514	4.87301e-05	0.111232	0.604847
b3977.1	grey60	-0.595264	0.00215062	0.111187	0.604994	-0.148259	0.489325	0.148259	0.489325	-0.111187	0.604994	0.525557	0.00835306	0.707725	0.000109562	-0.163294	0.445816	0.257821	0.223861	-0.0360967	0.867015	0.930398	4.62691e-11	0.203223	0.340882	-0.24377	0.251013	-0.701277	0.000134664	0.352707	0.0909343	0.260556	0.218812	-0.0196032	0.927558	0.379525	0.067376	-0.556658	0.00472548	-0.509814	0.01093	0.60196	0.0018573	-0.748494	2.59219e-05	0.160216	0.454554
b3978.1	grey60	-0.344753	0.0989835	0.163269	0.445886	-0.422295	0.0398145	0.422295	0.0398145	-0.163269	0.445886	0.249179	0.240319	0.404974	0.0496367	0.0316816	0.883165	0.04753	0.825449	-0.373885	0.0718931	0.847606	1.72227e-07	-0.092363	0.667742	-0.0114253	0.957743	-0.690169	0.000189802	0.501858	0.012463	0.189686	0.37467	0.0380518	0.85988	0.620224	0.00122436	-0.58074	0.00292467	-0.298139	0.157061	0.447312	0.028405	-0.824407	7.30131e-07	-0.0848426	0.693459
b3979.1	grey60	-0.326874	0.118986	0.133238	0.534823	-0.454842	0.0255401	0.454842	0.0255401	-0.133238	0.534823	0.248873	0.240915	0.381319	0.0659853	0.0432947	0.840799	0.0477604	0.824616	-0.391723	0.0583511	0.841066	2.64783e-07	-0.118194	0.582282	0.0289103	0.893325	-0.669877	0.000342516	0.523931	0.00859321	0.215779	0.311222	0.0386919	0.857546	0.656126	0.000498596	-0.592881	0.00226412	-0.276991	0.190078	0.423266	0.0393128	-0.820873	8.93277e-07	-0.117319	0.585098
b4007.1	yellow	0.490942	0.0148503	0.280292	0.184635	-0.0797331	0.711122	0.0797331	0.711122	-0.280292	0.184635	-0.633522	0.000889228	-0.428116	0.0368823	0.429492	0.0362151	-0.741075	3.43561e-05	-0.305006	0.147268	-0.114933	0.592807	-0.0822848	0.702282	-0.228749	0.282307	0.496098	0.0136799	-0.621518	0.0011876	-0.392507	0.0578047	0.559263	0.00449411	0.00944402	0.965066	-0.0427903	0.842632	-0.470684	0.020269	0.0304806	0.887566	0.168582	0.431018	0.34248	0.101378
b4008.1	grey	0.0365485	0.865366	-0.209316	0.326286	-0.0916517	0.670159	0.0916517	0.670159	0.209316	0.326286	-0.0808306	0.707316	-0.21774	0.306738	-0.138061	0.52	-0.303901	0.148814	-0.0537852	0.802891	-0.0332104	0.877567	-0.218019	0.306104	-0.0105919	0.960823	0.251453	0.235913	-0.231605	0.276177	0.239489	0.259693	0.133998	0.532473	0.0311614	0.885071	-0.161467	0.450992	-0.0459662	0.83111	-0.332259	0.112675	0.20077	0.346864	-0.0304924	0.887523
b4009.1	yellow	0.53293	0.00733267	0.191947	0.368897	-0.169287	0.429063	0.169287	0.429063	-0.191947	0.368897	-0.676731	0.000282014	-0.561536	0.00430014	0.431175	0.0354114	-0.810219	1.59948e-06	-0.403397	0.0506167	-0.168831	0.430326	-0.221516	0.298216	-0.122934	0.567134	0.502209	0.0123918	-0.52231	0.00883841	-0.333302	0.111482	0.49774	0.0133234	0.0873201	0.684949	-0.0385035	0.858233	-0.34383	0.09995	-0.0998577	0.642469	0.176581	0.409145	0.239304	0.260073
b4010.1	red	0.535085	0.00705488	-0.151946	0.478464	0.0717467	0.73902	-0.0717467	0.73902	0.151946	0.478464	-0.404019	0.0502281	-0.539693	0.00649021	0.202868	0.341743	-0.211928	0.320146	-0.14599	0.496072	-0.599019	0.00198164	-0.31651	0.13185	0.300923	0.153037	0.724911	6.15221e-05	-0.250425	0.237897	-0.108756	0.612957	0.363964	0.0803942	-0.0952838	0.65785	0.189369	0.375484	0.336175	0.108242	-0.461439	0.0232251	0.484679	0.016381	-0.380716	0.0664503
b4134.1	red	0.241056	0.256492	0.0093579	0.965385	0.0582646	0.78683	-0.0582646	0.78683	-0.0093579	0.965385	-0.206648	0.33263	-0.395031	0.0560725	-0.122674	0.567959	-0.266992	0.207234	0.121714	0.571017	-0.468484	0.0209434	-0.117794	0.583569	-0.094143	0.661707	0.706206	0.000115076	-0.376289	0.06994	-0.116978	0.586197	0.309175	0.141539	-0.263254	0.213907	0.105077	0.625094	0.0945741	0.660248	-0.543925	0.00600537	0.6662	0.000379399	-0.15133	0.48027
b4163.1	brown	-0.469287	0.0206953	-0.0638384	0.766963	0.271275	0.199761	-0.271275	0.199761	0.0638384	0.766963	0.417968	0.0421107	0.76333	1.43266e-05	-0.165385	0.439933	0.699872	0.000140754	0.54098	0.00633934	0.225799	0.28873	0.797998	2.98931e-06	-0.24442	0.249712	-0.478564	0.0179972	-0.151444	0.479936	-0.31497	0.133843	-0.357724	0.0861159	-0.402477	0.0511955	0.263396	0.21365	-0.142654	0.506072	0.606596	0.00167484	-0.16852	0.431188	0.471564	0.0200044
b4164.1	brown	-0.343726	0.100059	0.0535526	0.803728	0.419845	0.0411022	-0.419845	0.0411022	-0.0535526	0.803728	0.174997	0.413425	0.688998	0.00019663	0.0238598	0.911883	0.443076	0.0301264	0.366932	0.0777751	0.249971	0.238779	0.793286	3.76237e-06	-0.297336	0.158235	-0.478525	0.018008	-0.391514	0.0584975	-0.470546	0.0203108	-0.17972	0.40073	-0.400246	0.0526211	0.262518	0.215238	-0.312184	0.137504	0.706047	0.000115665	-0.256933	0.225516	0.687772	0.000204
b4165.1	blue	-0.255036	0.229081	0.192747	0.366866	0.254459	0.230171	-0.254459	0.230171	-0.192747	0.366866	0.105032	0.62524	0.518257	0.00947674	0.0066113	0.975541	0.0661434	0.758788	0.232473	0.27433	0.329301	0.116111	0.481818	0.0171217	-0.516227	0.00981062	-0.280134	0.184893	-0.303742	0.149037	-0.276851	0.190312	0.0761687	0.723531	-0.183011	0.392016	-0.113175	0.598511	-0.598352	0.00201081	0.536113	0.00692543	-0.226086	0.288103	0.639596	0.000764593
b4270.1	turquoise	0.123658	0.564834	0.187847	0.379406	-0.145893	0.496361	0.145893	0.496361	-0.187847	0.379406	-0.0881441	0.682126	-0.226076	0.288123	-0.131955	0.538797	-0.425839	0.0380083	-0.154395	0.471317	0.0373704	0.862366	-0.435044	0.0336184	-0.278627	0.187366	0.420155	0.0409375	-0.0527137	0.806745	0.110692	0.60661	0.471389	0.0200567	0.0622252	0.772699	-0.394242	0.0566098	-0.232553	0.27416	-0.270336	0.201383	0.165864	0.438592	-0.380977	0.0662486
b4368.1	brown	-0.490669	0.0149144	0.287346	0.173365	0.247122	0.24435	-0.247122	0.24435	-0.287346	0.173365	0.436559	0.0329362	0.78759	4.93032e-06	-0.107193	0.618101	0.245692	0.247178	0.224674	0.291204	0.691112	0.000184456	0.379584	0.0673298	-0.587755	0.00252557	-0.493093	0.0143525	0.113511	0.597421	0.137893	0.520515	0.138939	0.517325	0.046315	0.829847	-0.469787	0.0205419	-0.755716	1.95233e-05	0.761345	1.55475e-05	-0.551832	0.0051805	0.351664	0.0919612
b4369.1	blue	-0.274943	0.19351	0.388817	0.0604113	0.0678083	0.752898	-0.0678083	0.752898	-0.388817	0.0604113	0.0992263	0.644584	0.494699	0.0139897	0.0660076	0.759269	-0.0872366	0.685235	0.0138973	0.948611	0.583382	0.00276853	0.320608	0.126649	-0.546324	0.00574425	-0.375635	0.0704677	-0.123249	0.566134	-0.164631	0.442049	0.198302	0.352947	0.0225814	0.916587	-0.313442	0.135842	-0.740647	3.4908e-05	0.683516	0.000231498	-0.464758	0.0221262	0.471919	0.0198986
b4370.1	blue	-0.219176	0.30348	0.345974	0.0977144	-0.000433817	0.998395	0.000433817	0.998395	-0.345974	0.0977144	0.1267	0.555223	0.298891	0.155967	-0.202632	0.342317	-0.0893391	0.678041	0.3249	0.121363	0.285997	0.175482	0.323329	0.123278	-0.683537	0.000231354	0.00945179	0.965037	-0.220543	0.300398	-0.235698	0.267538	0.159436	0.456782	-0.292599	0.165288	-0.109812	0.609491	-0.551368	0.00522606	0.212814	0.318078	0.0968825	0.652458	0.383208	0.0645455
b4408.1	brown	-0.899209	2.34243e-09	-0.0812138	0.705988	0.184732	0.387501	-0.184732	0.387501	0.0812138	0.705988	0.792584	3.89152e-06	0.805437	2.05347e-06	-0.718094	7.77303e-05	0.639713	0.000762358	0.722338	6.7252e-05	0.451249	0.0268766	0.664622	0.00039625	-0.483256	0.0167461	-0.491035	0.0148284	0.0214911	0.920602	0.0466039	0.8288	-0.49592	0.013719	-0.441132	0.0309435	0.0737131	0.73212	-0.179958	0.400096	0.250815	0.237143	-0.00876778	0.967566	0.387891	0.0610795
b4413.1	green	-0.475454	0.0188677	0.253893	0.231246	0.188501	0.377718	-0.188501	0.377718	-0.253893	0.231246	0.3508	0.0928184	0.483684	0.0166356	-0.391566	0.058461	0.266114	0.208788	0.642272	0.000714668	0.134719	0.530251	0.65497	0.000514163	-0.650883	0.000572571	-0.0904522	0.674243	-0.290399	0.168638	-0.262961	0.214435	-0.198562	0.352304	-0.570943	0.00357048	0.194768	0.361766	-0.394799	0.0562298	0.312332	0.137309	0.211247	0.321739	0.512754	0.0104045
b4414.1	green	-0.0129607	0.952071	-0.671984	0.000322823	-0.0235797	0.912913	0.0235797	0.912913	0.671984	0.000322823	0.0503355	0.815314	-0.0837909	0.697082	-0.00543273	0.9799	0.417863	0.0421674	0.0129851	0.95198	-0.25325	0.23247	0.116371	0.588155	0.701871	0.000132158	-0.264246	0.212122	0.0500798	0.816236	-0.0611901	0.776386	-0.647007	0.000633186	-0.0699079	0.74549	0.558519	0.00455915	0.777581	7.77857e-06	-0.239345	0.259987	0.0545356	0.800195	-0.0058063	0.978518
b4416.1	yellow	-0.541802	0.00624464	-0.223706	0.293342	0.19955	0.349864	-0.19955	0.349864	0.223706	0.293342	0.630939	0.000947302	0.623339	0.00113745	-0.481618	0.0171745	0.84811	1.66474e-07	0.708054	0.0001084	0.0503828	0.815143	0.534614	0.00711472	-0.120233	0.575745	-0.422907	0.0394976	0.236058	0.266786	0.0645904	0.764293	-0.61914	0.00125592	-0.424627	0.0386184	0.291992	0.166208	0.252908	0.233123	0.15927	0.457257	0.0730543	0.734429	0.073504	0.732852
b4417.1	grey60	0.509246	0.0110339	-0.169229	0.429225	0.246175	0.246221	-0.246175	0.246221	0.169229	0.429225	-0.420852	0.0405687	-0.517073	0.00967038	0.180704	0.398115	0.00113974	0.995783	0.11222	0.601622	-0.876123	2.0262e-08	0.0255668	0.905605	0.345721	0.0979762	0.543156	0.00609104	-0.402498	0.0511823	-0.423377	0.039256	-0.0433898	0.840454	-0.470548	0.0203104	0.708933	0.000105347	0.595357	0.00214629	-0.422061	0.0399358	0.680514	0.00025278	-0.131078	0.541521
b4418.1	turquoise	0.0854628	0.691325	-0.541601	0.00626767	0.341847	0.102052	-0.341847	0.102052	0.541601	0.00626767	-0.0589503	0.784379	-0.130247	0.54411	-0.102533	0.633538	0.369506	0.0755565	0.255256	0.228665	-0.596512	0.00209313	0.194869	0.361514	0.393417	0.0571758	-0.000569825	0.997892	-0.194908	0.361416	-0.295555	0.160863	-0.544753	0.00591413	-0.513082	0.0103471	0.75287	2.18558e-05	0.738393	3.79513e-05	-0.313903	0.135237	0.40542	0.049362	0.0584982	0.785995
b4420.1	magenta	-0.197054	0.356047	-0.208169	0.329004	-0.0589856	0.784253	0.0589856	0.784253	0.208169	0.329004	0.277128	0.18985	-0.112108	0.601987	-0.410034	0.04659	0.288098	0.172193	0.321918	0.125018	-0.282414	0.181194	-0.0471898	0.82668	0.215451	0.311976	-0.0471235	0.82692	0.26065	0.218639	0.244742	0.249068	-0.656235	0.000497159	-0.171043	0.42422	0.299276	0.155408	0.545039	0.00588286	-0.522644	0.00878734	0.347398	0.0962499	-0.11436	0.594663
b4422.1	turquoise	0.243022	0.252515	0.216276	0.310083	-0.152565	0.476653	0.152565	0.476653	-0.216276	0.310083	-0.411519	0.0457244	-0.454041	0.0258333	-0.0150891	0.94421	-0.564278	0.00407553	-0.116462	0.587861	-0.246105	0.24636	-0.209372	0.326153	-0.231147	0.277153	0.552648	0.0051011	-0.457729	0.0245053	-0.355	0.0887086	0.356869	0.0869238	-0.167432	0.434213	0.0521558	0.808753	-0.0753008	0.726563	-0.427143	0.0373601	0.461869	0.0230805	-0.0192316	0.928928
b4424.1	pink	-0.223292	0.29426	-0.141335	0.510055	0.355992	0.0877578	-0.355992	0.0877578	0.141335	0.510055	0.186786	0.382151	0.39285	0.0575669	-0.263765	0.212986	0.366904	0.0777992	0.565656	0.00396649	-0.184394	0.388385	0.506585	0.0115323	-0.358049	0.0858109	-0.0180547	0.933268	-0.363984	0.0803759	-0.319621	0.127887	-0.239915	0.25882	-0.618288	0.00128122	0.323605	0.12294	-0.0783678	0.715867	0.173688	0.416984	0.261847	0.216455	0.424123	0.0388745
b4425.1	grey	0.397677	0.0543001	0.0400427	0.852625	0.398457	0.0537856	-0.398457	0.0537856	-0.0400427	0.852625	-0.409427	0.0469476	-0.256897	0.225584	0.177796	0.405875	-0.328915	0.116565	-0.0798643	0.710667	-0.310818	0.139325	-0.0814037	0.705331	-0.175799	0.411253	0.341054	0.102901	-0.357952	0.0859023	-0.315791	0.132777	0.356776	0.0870122	-0.257392	0.22466	0.0905785	0.673813	-0.0717046	0.739168	-0.0691457	0.748177	0.251828	0.235191	-0.0429011	0.842229
b4426.1	turquoise	0.329266	0.116152	0.615242	0.0013752	-0.073179	0.733992	0.073179	0.733992	-0.615242	0.0013752	-0.371155	0.0741607	-0.348394	0.0952359	0.229129	0.281486	-0.676704	0.000282235	-0.381752	0.0656529	0.0440315	0.838125	-0.38703	0.0617058	-0.25876	0.222118	0.420356	0.0408306	-0.167301	0.434579	0.0495283	0.818227	0.685838	0.000216118	0.221056	0.299246	-0.414695	0.0439158	-0.487633	0.0156436	-0.0214945	0.92059	0.00477454	0.982335	-0.125592	0.558716
b4427.1	turquoise	0.21897	0.303946	0.254609	0.229888	-0.0790347	0.713548	0.0790347	0.713548	-0.254609	0.229888	-0.247515	0.243576	-0.354728	0.0889702	-0.0944452	0.660684	-0.56254	0.00421668	-0.0282183	0.895865	-0.177641	0.406292	-0.262548	0.215183	-0.387669	0.0612403	0.663286	0.000411027	-0.396677	0.0549646	-0.0311885	0.884972	0.559219	0.00449796	-0.0893402	0.678037	-0.263119	0.214151	-0.337708	0.106543	-0.305335	0.146811	0.428617	0.036638	-0.143581	0.503285
b4429.1	turquoise	0.00106758	0.99605	0.54482	0.00590675	-0.0221326	0.91824	0.0221326	0.91824	-0.54482	0.00590675	-0.247763	0.243089	-0.0165701	0.938744	0.163391	0.445543	-0.527537	0.00806809	-0.274452	0.194338	0.317939	0.130018	-0.132027	0.538575	-0.374769	0.0711704	0.0760989	0.723775	-0.248777	0.241102	-0.0398077	0.853481	0.496292	0.0136374	0.178306	0.404507	-0.375494	0.0705814	-0.616394	0.00133899	0.198977	0.351277	-0.224625	0.291313	0.264609	0.211472
b4430.1	yellow	-0.547934	0.00557436	-0.156422	0.465444	0.477288	0.0183505	-0.477288	0.0183505	0.156422	0.465444	0.508962	0.0110863	0.674109	0.00030396	-0.436531	0.0329486	0.80526	2.07235e-06	0.825539	6.83817e-07	-0.0806105	0.708079	0.85949	7.47268e-08	-0.277052	0.189977	-0.325762	0.12032	-0.235302	0.268365	-0.31033	0.139981	-0.54977	0.00538586	-0.777137	7.93309e-06	0.577013	0.00315758	0.129569	0.546227	0.290032	0.169201	0.232257	0.274788	0.45507	0.025457
b4431.1	turquoise	0.404027	0.0502234	0.171042	0.424224	0.0302188	0.888526	-0.0302188	0.888526	-0.171042	0.424224	-0.323091	0.12357	-0.398636	0.0536682	0.110206	0.608202	-0.602788	0.00182351	-0.232532	0.274205	-0.179406	0.401567	-0.440538	0.031197	-0.201316	0.345528	0.615927	0.00135358	-0.246084	0.246401	0.178761	0.403291	0.641586	0.000727194	0.0831502	0.699293	-0.369967	0.0751639	-0.343609	0.100183	-0.21932	0.303154	0.234961	0.269081	-0.200576	0.347339
b4432.1	black	0.654749	0.000517177	-0.131041	0.541639	0.232989	0.273236	-0.232989	0.273236	0.131041	0.541639	-0.603949	0.00177704	-0.465404	0.0219174	0.563951	0.00410179	-0.00595912	0.977953	-0.115616	0.590594	-0.741803	3.34336e-05	0.163188	0.446116	0.507548	0.0113498	0.34859	0.0950366	-0.422972	0.0394639	-0.601488	0.00187679	0.00393001	0.985459	-0.281215	0.183133	0.747762	2.6664e-05	0.50851	0.0111699	-0.0979958	0.648713	0.369863	0.0752529	0.0708904	0.742031
b4435.1	tan	-0.135226	0.528688	-0.114783	0.593293	-0.152277	0.477495	0.152277	0.477495	0.114783	0.593293	0.415529	0.0434499	-0.0216194	0.92013	-0.322798	0.12393	0.102932	0.632211	-0.00233516	0.99136	0.130777	0.54246	-0.481958	0.0170848	0.116229	0.588614	0.112277	0.601436	0.576364	0.00319972	0.775793	8.41786e-06	0.0183941	0.932016	0.335315	0.109204	-0.479942	0.017622	0.0787013	0.714707	-0.318664	0.129097	-0.021449	0.920757	-0.583549	0.00275885
b4436.1	turquoise	0.181288	0.396564	0.474006	0.0192846	0.0698964	0.74553	-0.0698964	0.74553	-0.474006	0.0192846	-0.282981	0.180281	-0.0875956	0.684005	0.140934	0.511267	-0.656221	0.000497338	-0.26061	0.218713	0.248652	0.241347	-0.226272	0.287694	-0.554744	0.00490175	0.320186	0.127177	-0.317523	0.13055	-0.0576001	0.789208	0.772764	9.60817e-06	0.1059	0.622371	-0.52605	0.00828129	-0.763267	1.43642e-05	0.190901	0.371561	-0.0961328	0.654984	0.0952863	0.657841
b4437.1	turquoise	0.251698	0.235441	0.137084	0.522986	0.0989288	0.645582	-0.0989288	0.645582	-0.137084	0.522986	-0.250796	0.237181	-0.0685661	0.750222	0.0852912	0.691915	-0.465019	0.0220419	-0.0426248	0.843233	0.047408	0.82589	-0.103958	0.628802	-0.527107	0.00812927	0.481323	0.0172526	-0.403471	0.0505706	-0.100441	0.640518	0.716898	8.09308e-05	-0.108788	0.612853	-0.352398	0.0912375	-0.595097	0.00215841	0.0935055	0.663866	0.149808	0.484749	0.0425005	0.843684
b4438.1	brown	0.669936	0.000341955	0.130584	0.54306	-0.234388	0.270283	0.234388	0.270283	-0.130584	0.54306	-0.765656	1.30053e-05	-0.771196	1.02814e-05	0.614819	0.00138872	-0.852269	1.25189e-07	-0.903469	1.48675e-09	-0.0731924	0.733945	-0.692521	0.000176716	0.429569	0.0361778	0.243309	0.251938	-0.0719484	0.738311	-0.0154768	0.942779	0.481761	0.0171366	0.580461	0.00294156	-0.204893	0.336842	0.0418844	0.845924	-0.24469	0.249173	-0.20832	0.328644	-0.218937	0.30402
b4440.1	blue	-0.210199	0.324203	0.427251	0.037307	0.267818	0.205779	-0.267818	0.205779	-0.427251	0.037307	-0.0931752	0.664986	0.385258	0.0630099	0.193511	0.364933	-0.209723	0.325324	-0.0717814	0.738898	0.494807	0.0139656	0.437002	0.0327388	-0.471206	0.0201118	-0.379029	0.0677639	-0.369883	0.0752356	-0.391592	0.0584425	0.215283	0.312364	-0.0579669	0.787895	-0.0986548	0.646501	-0.70828	0.000107607	0.654211	0.000524605	-0.416887	0.0427003	0.731201	4.92792e-05
b4441.1	turquoise	-0.0851195	0.692506	0.157313	0.462875	-0.235444	0.268069	0.235444	0.268069	-0.157313	0.462875	0.0898788	0.676199	-0.00951363	0.964809	-0.186605	0.38262	-0.280547	0.184219	-0.0179039	0.933824	0.222548	0.295914	-0.192515	0.367454	-0.352082	0.091549	0.249786	0.239137	-0.0960227	0.655356	0.111458	0.604107	0.320144	0.127229	0.0721009	0.737775	-0.375111	0.070892	-0.382166	0.0653369	-0.0814588	0.70514	0.0647468	0.763738	-0.0607771	0.777858
b4442.1	turquoise	0.393976	0.0567913	-0.538349	0.00665076	-0.0378607	0.860577	0.0378607	0.860577	0.538349	0.00665076	-0.223373	0.294081	-0.503086	0.0122155	0.129379	0.54682	0.195968	0.358756	-0.00751313	0.972206	-0.716967	8.07424e-05	-0.114191	0.595212	0.70221	0.000130747	0.187162	0.381177	0.096773	0.652827	-0.0946252	0.660075	-0.462316	0.0229307	-0.122359	0.568962	0.6408	0.000741772	0.904108	1.38616e-09	-0.540652	0.00637756	0.427954	0.0369614	-0.245173	0.248209
b4444.1	red	0.295491	0.160956	-0.0588493	0.78474	-0.16677	0.436058	0.16677	0.436058	0.0588493	0.78474	-0.233519	0.272115	-0.451146	0.0269158	-0.18886	0.376791	-0.444182	0.0296691	-0.0185242	0.931536	-0.354994	0.0887137	-0.453333	0.0260946	-0.26262	0.215053	0.705594	0.000117364	-0.138668	0.518151	0.00506607	0.981256	0.39407	0.056727	-0.152702	0.476252	-0.172285	0.420814	-0.0177915	0.934238	-0.514563	0.0100915	0.520754	0.00907909	-0.402185	0.0513804
b4445.1	turquoise	0.513332	0.0103036	0.135686	0.527275	-0.0868161	0.686677	0.0868161	0.686677	-0.135686	0.527275	-0.548453	0.00552054	-0.417916	0.0421387	0.292499	0.16544	-0.720493	7.16425e-05	-0.338298	0.105894	-0.131356	0.540657	-0.331358	0.113714	-0.254137	0.230782	0.606176	0.0016907	-0.443621	0.0299004	-0.173741	0.416837	0.73582	4.17092e-05	0.0554103	0.797055	-0.283337	0.179709	-0.434057	0.0340686	-0.0518711	0.809779	0.165329	0.440089	-0.0446704	0.835807
b4446.1	magenta	-0.0565474	0.792978	0.315084	0.133695	0.303687	0.149115	-0.303687	0.149115	-0.315084	0.133695	-0.133921	0.53271	0.446292	0.0288122	0.30675	0.144852	-0.161721	0.450271	-0.141995	0.50806	0.478728	0.0179522	0.345041	0.0986824	-0.437924	0.032331	-0.327817	0.117862	-0.365031	0.0794447	-0.334035	0.110649	0.431088	0.0354529	-0.00559446	0.979302	-0.247126	0.244342	-0.746634	2.78442e-05	0.798672	2.89114e-06	-0.530391	0.00767162	0.543953	0.00600221
b4447.1	magenta	-0.0608674	0.777536	0.317911	0.130054	0.353647	0.0900174	-0.353647	0.0900174	-0.317911	0.130054	-0.0242344	0.910505	0.49122	0.0147852	0.32498	0.121266	-0.0499822	0.816589	-0.172168	0.421136	0.547101	0.00566167	0.270383	0.201303	-0.30139	0.15237	-0.358573	0.0853199	-0.210302	0.323959	-0.0944603	0.660633	0.459821	0.0237765	0.138944	0.517309	-0.368996	0.0759925	-0.710786	9.91544e-05	0.819164	9.83247e-07	-0.624419	0.00110858	0.354182	0.0894975
b4449.1	grey	0.29068	0.168207	-0.187367	0.380646	0.13853	0.518569	-0.13853	0.518569	0.187367	0.380646	-0.183975	0.389483	-0.401389	0.051887	0.00170172	0.993703	-0.213178	0.317233	0.0467712	0.828195	-0.514237	0.0101473	-0.155686	0.467573	0.126102	0.557106	0.40895	0.0472304	-0.205208	0.336084	0.0678136	0.752879	-0.0137278	0.949237	-0.178498	0.403993	0.214014	0.315293	0.16906	0.429694	-0.393865	0.0568677	0.437145	0.0326753	0.0911343	0.67192
b4450.1	yellow	-0.482753	0.0168766	-0.288771	0.171148	0.364871	0.0795866	-0.364871	0.0795866	0.288771	0.171148	0.444752	0.0294356	0.490337	0.0149928	-0.395016	0.056083	0.77461	8.86651e-06	0.736571	4.05791e-05	-0.17206	0.42143	0.803322	2.28856e-06	-0.0396842	0.853931	-0.35564	0.0880939	-0.174743	0.414116	-0.312806	0.13668	-0.732147	4.76383e-05	-0.708222	0.000107809	0.729846	5.1719e-05	0.363301	0.0809882	0.12023	0.575755	0.283975	0.178689	0.437481	0.0325263
b4451.1	turquoise	0.172939	0.419027	0.412588	0.0451096	-0.0219585	0.918881	0.0219585	0.918881	-0.412588	0.0451096	-0.205542	0.33528	-0.136513	0.524737	0.104667	0.62645	-0.56594	0.0039443	-0.254848	0.229436	0.11947	0.578188	-0.374704	0.0712233	-0.357023	0.0867777	0.398207	0.0539502	-0.208868	0.327346	0.20662	0.332697	0.702539	0.000129388	0.222072	0.296973	-0.587227	0.00255393	-0.6113	0.00150556	0.054904	0.798872	-0.0548909	0.79892	-0.0841943	0.695692
b4454.1	grey	0.0782337	0.716334	0.530086	0.0077131	0.103975	0.628745	-0.103975	0.628745	-0.530086	0.0077131	-0.392389	0.057887	0.0150223	0.944457	0.318226	0.129653	-0.375841	0.0703012	-0.103751	0.629489	0.120543	0.574754	0.346963	0.0966958	-0.367704	0.0771045	-0.0712616	0.740725	-0.517163	0.00965552	-0.621387	0.00119129	0.204521	0.337739	-0.147756	0.490818	0.144058	0.501853	-0.480601	0.0174449	0.391488	0.0585158	-0.0953201	0.657727	0.611526	0.00149782
b4456.1	magenta	-0.0453604	0.833305	0.260597	0.218736	0.125721	0.558308	-0.125721	0.558308	-0.260597	0.218736	-0.180249	0.399323	0.217077	0.30825	0.347498	0.0961476	-0.305859	0.146083	-0.296194	0.159917	0.509541	0.0109799	0.244519	0.249514	-0.168996	0.42987	-0.405608	0.0492462	-0.285553	0.176182	-0.175415	0.412294	0.196637	0.357086	0.202002	0.343852	-0.163556	0.445077	-0.608467	0.00160568	0.595555	0.0021371	-0.544085	0.00598763	0.681207	0.000247724
b4457.1	brown	-0.795734	3.34105e-06	-0.071924	0.738397	0.212183	0.319549	-0.212183	0.319549	0.071924	0.738397	0.786157	5.27044e-06	0.897657	2.75072e-09	-0.514678	0.010072	0.790381	4.32296e-06	0.752288	2.23614e-05	0.391704	0.0583641	0.774433	8.93538e-06	-0.40644	0.0487382	-0.511064	0.010704	0.0784606	0.715544	0.029986	0.88938	-0.496214	0.0136544	-0.376036	0.0701435	0.0938415	0.662728	-0.235363	0.268239	0.463529	0.0225284	-0.102295	0.634331	0.466125	0.0216862
b4458.1	tan	-0.19168	0.369576	0.0353961	0.869575	-0.328205	0.117403	0.328205	0.117403	-0.0353961	0.869575	0.334436	0.110195	-0.0588813	0.784625	-0.255292	0.228596	-0.1335	0.534012	-0.24796	0.242703	0.368681	0.0762618	-0.576117	0.00321586	0.08062	0.708046	-0.0811352	0.70626	0.648251	0.000613144	0.741823	3.34075e-05	0.0638478	0.76693	0.568546	0.0037457	-0.647676	0.000622344	-0.0770926	0.720308	-0.250977	0.23683	-0.269646	0.202581	-0.471611	0.0199905
b4459.1	turquoise	0.0809109	0.707037	0.278502	0.187573	-0.184925	0.386997	0.184925	0.386997	-0.278502	0.187573	-0.200343	0.347913	-0.0936071	0.663522	0.0812253	0.705948	-0.602976	0.00181592	-0.306132	0.145705	0.399778	0.0529237	-0.295817	0.160474	-0.359212	0.084725	0.238078	0.262594	-0.234133	0.27082	0.145265	0.498237	0.60055	0.00191606	0.301769	0.151829	-0.58682	0.00257591	-0.629388	0.000983706	0.0487655	0.820982	-0.172038	0.421489	0.0712749	0.740678
b4492	yellow	0.648749	0.000605285	0.294858	0.161898	0.0188745	0.930244	-0.0188745	0.930244	-0.294858	0.161898	-0.801426	2.51919e-06	-0.520071	0.00918644	0.72341	6.48097e-05	-0.798801	2.87277e-06	-0.820392	9.17833e-07	0.00691709	0.97441	-0.383504	0.0643221	0.189287	0.375695	0.108858	0.612623	-0.282661	0.180796	-0.273789	0.195463	0.623787	0.0011254	0.38383	0.0640764	-0.145484	0.497582	-0.235522	0.267906	0.150584	0.482464	-0.327196	0.118601	0.081616	0.704596
b4498	brown	-0.336129	0.108294	0.434628	0.0338075	0.0425415	0.843535	-0.0425415	0.843535	-0.434628	0.0338075	0.342569	0.101283	0.477883	0.0181849	-0.162767	0.447306	-0.0649362	0.763066	0.0742055	0.730395	0.566895	0.00387052	-0.0630867	0.769634	-0.633504	0.00088963	-0.218711	0.304533	0.305418	0.146694	0.420814	0.0405889	0.320672	0.126569	0.226288	0.287659	-0.724582	6.223e-05	-0.78153	6.51607e-06	0.478926	0.0178981	-0.448931	0.0277682	0.0705675	0.743167
b4569	grey	-0.489211	0.0152612	0.0517059	0.810374	0.129335	0.546958	-0.129335	0.546958	-0.0517059	0.810374	0.560509	0.00438688	0.547582	0.00561111	-0.493157	0.0143379	0.36218	0.0819994	0.439296	0.0317319	0.33461	0.109998	0.215088	0.312813	-0.445452	0.029151	-0.118074	0.582669	0.132589	0.536831	0.205393	0.335639	0.0708718	0.742096	-0.161522	0.450835	-0.323578	0.122973	-0.283877	0.178846	0.117337	0.58504	0.0101138	0.96259	-0.0993988	0.644006
b4570	turquoise	0.503735	0.0120864	0.257175	0.225065	-0.0019282	0.992865	0.0019282	0.992865	-0.257175	0.225065	-0.588987	0.0024605	-0.476199	0.018656	0.381154	0.0661122	-0.844783	2.07859e-07	-0.540323	0.00641595	-0.0386613	0.857658	-0.461836	0.0230913	-0.179949	0.400121	0.502189	0.0123959	-0.374624	0.0712885	-0.0898314	0.676361	0.768107	1.17301e-05	0.253514	0.231967	-0.405862	0.0490906	-0.469965	0.0204873	-0.0644088	0.764938	-0.000384238	0.998578	-0.0593515	0.782945
b4571	yellow	-0.640289	0.0007514	-0.368097	0.0767649	0.354328	0.0893561	-0.354328	0.0893561	0.368097	0.0767649	0.56169	0.00428723	0.606805	0.001667	-0.482218	0.0170165	0.759593	1.67003e-05	0.603353	0.00180077	0.114968	0.592693	0.659464	0.000455953	-0.0124407	0.953992	-0.533951	0.00719991	-0.0607351	0.778008	-0.0933725	0.664317	-0.690821	0.000186094	-0.517499	0.00960037	0.48015	0.017566	0.307114	0.144351	0.136197	0.525706	0.0405659	0.85072	0.358995	0.0849265
b4577.1	red	0.325359	0.120807	-0.169042	0.429743	0.022161	0.918135	-0.022161	0.918135	0.169042	0.429743	-0.32155	0.125474	-0.583681	0.00275131	-0.100815	0.639267	-0.299284	0.155397	0.132446	0.537274	-0.659397	0.000456778	-0.098902	0.645671	0.0293189	0.891826	0.7373	3.95095e-05	-0.44958	0.0275161	-0.248355	0.241927	0.0836282	0.697643	-0.40405	0.050209	0.409531	0.0468862	0.299184	0.155542	-0.614312	0.00140505	0.808045	1.79338e-06	-0.109557	0.610328
b4579	turquoise	0.250568	0.237622	0.602236	0.00184596	-0.127342	0.553205	0.127342	0.553205	-0.602236	0.00184596	-0.326142	0.119862	-0.232	0.275335	0.202437	0.34279	-0.714017	8.91188e-05	-0.377956	0.0686103	0.198805	0.351704	-0.39244	0.0578513	-0.424781	0.0385405	0.439527	0.0316315	-0.188253	0.378356	0.0749093	0.727932	0.859573	7.42707e-08	0.27284	0.197078	-0.598377	0.00200968	-0.684885	0.000222317	0.0902176	0.675043	-0.0899696	0.675889	-0.126571	0.555629
b4580	blue	-0.100141	0.641521	0.652244	0.000552519	-0.266088	0.208834	0.266088	0.208834	-0.652244	0.000552519	-0.00628997	0.976729	0.16003	0.455084	0.0703833	0.743816	-0.433256	0.034438	-0.250349	0.238046	0.58831	0.0024961	-0.14009	0.513826	-0.505651	0.0117114	-0.0272586	0.899389	0.0403877	0.851369	0.117184	0.585532	0.56568	0.0039646	0.378303	0.0683359	-0.688324	0.00020065	-0.814653	1.26073e-06	0.369352	0.0756882	-0.390162	0.0594511	0.086031	0.689372
b4582	brown	-0.771781	1.00254e-05	-0.0343971	0.873226	0.194713	0.361903	-0.194713	0.361903	0.0343971	0.873226	0.811954	1.45834e-06	0.938562	1.21905e-11	-0.447842	0.0281951	0.772597	9.67801e-06	0.595045	0.00216084	0.522539	0.00880342	0.589243	0.00244715	-0.352742	0.0909004	-0.551853	0.00517839	0.236709	0.26543	0.213386	0.31675	-0.338878	0.105258	-0.159898	0.455461	-0.158885	0.458358	-0.303871	0.148857	0.540071	0.00644553	-0.30891	0.141899	0.26055	0.218824
b4585.1	turquoise	-0.0761444	0.723616	-0.0689395	0.748904	0.198251	0.353075	-0.198251	0.353075	0.0689395	0.748904	0.0956437	0.656634	0.0844678	0.694749	-0.355474	0.0882529	-0.178706	0.403437	0.315146	0.133615	-0.0605957	0.778505	-0.0332356	0.877475	-0.603885	0.00177959	0.361174	0.0829157	-0.219259	0.303293	0.12384	0.564259	0.289333	0.170279	-0.306316	0.145451	-0.280331	0.184571	-0.401742	0.0516619	-0.0766806	0.721745	0.314088	0.134995	0.0160247	0.940757
b4597.1	blue	0.238037	0.26268	-0.524769	0.00846866	-0.149972	0.484264	0.149972	0.484264	0.524769	0.00846866	-0.0252064	0.90693	-0.318049	0.129879	0.0827098	0.700814	0.334804	0.109779	-0.0358579	0.867888	-0.491871	0.0146336	-0.12212	0.569722	0.737312	3.94927e-05	0.0137477	0.949164	0.271196	0.199897	0.040988	0.849184	-0.485774	0.0161043	0.0619198	0.773786	0.439668	0.031571	0.815463	1.20629e-06	-0.366527	0.0781283	0.205399	0.335625	-0.361702	0.0824345
b4603.1	turquoise	0.349892	0.0937253	0.381291	0.0660069	-0.0872044	0.685345	0.0872044	0.685345	-0.381291	0.0660069	-0.331059	0.11406	-0.336014	0.108422	0.150408	0.482979	-0.643711	0.00068899	-0.272017	0.198487	-0.0128273	0.952563	-0.387601	0.0612895	-0.356442	0.0873285	0.513723	0.0102358	-0.0986344	0.646569	0.0771911	0.719965	0.692954	0.000174397	0.185478	0.385553	-0.480663	0.0174285	-0.490456	0.0149647	-0.0853456	0.691728	0.111408	0.604272	-0.204419	0.337985
b4608.1	turquoise	0.338904	0.105231	0.403052	0.0508335	-0.0480792	0.823463	0.0480792	0.823463	-0.403052	0.0508335	-0.392044	0.0581269	-0.302717	0.150484	0.234932	0.269141	-0.712467	9.38166e-05	-0.414079	0.0442621	0.157387	0.462663	-0.45937	0.0239322	-0.33538	0.109131	0.447807	0.0282089	-0.16284	0.4471	0.0485813	0.821648	0.823868	7.53128e-07	0.268266	0.204991	-0.551416	0.00522134	-0.547846	0.00558354	-0.00191623	0.99291	-0.0602071	0.779891	-0.218415	0.305205
b4609.1	brown	-0.487694	0.0156287	0.269626	0.202617	0.394972	0.0561124	-0.394972	0.0561124	-0.269626	0.202617	0.35708	0.0867239	0.731902	4.80581e-05	-0.113213	0.59839	0.138712	0.518017	0.192887	0.366513	0.635002	0.000857344	0.360382	0.0836421	-0.560466	0.00439054	-0.494414	0.0140536	-0.0564471	0.793337	0.163862	0.444214	0.106382	0.620777	-0.00923991	0.965821	-0.406787	0.0485276	-0.768229	1.16695e-05	0.712269	9.44304e-05	-0.541782	0.00624688	0.557196	0.0046769
b4611.1	magenta	-0.0608208	0.777702	0.318932	0.128758	0.40478	0.0497561	-0.40478	0.0497561	-0.318932	0.128758	-0.165259	0.440285	0.410383	0.0463854	0.377983	0.0685891	-0.189529	0.375072	-0.213197	0.317188	0.495849	0.0137347	0.35301	0.0906384	-0.326828	0.119041	-0.35888	0.0850338	-0.422729	0.0395894	-0.291306	0.167253	0.394751	0.0562629	0.045961	0.831129	-0.198199	0.353204	-0.731335	4.90438e-05	0.808475	1.75347e-06	-0.580341	0.00294887	0.630654	0.000953906
b4616.1	red	0.415507	0.0434622	0.0439423	0.838449	-0.0240437	0.911206	0.0240437	0.911206	-0.0439423	0.838449	-0.413628	0.0445168	-0.502032	0.0124277	0.0539852	0.802173	-0.631154	0.000942347	-0.179972	0.400058	-0.256968	0.225451	-0.444515	0.0295324	-0.211073	0.322148	0.723258	6.515e-05	-0.279937	0.185215	0.0111043	0.958929	0.57914	0.00302278	-0.00564307	0.979122	-0.224604	0.291357	-0.197502	0.354933	-0.414004	0.0443042	0.401055	0.0521009	-0.181636	0.395643
b4616.2.1	turquoise	0.150477	0.482777	0.184794	0.387339	-0.0271397	0.899825	0.0271397	0.899825	-0.184794	0.387339	-0.154644	0.470595	-0.272344	0.197925	-0.131191	0.54117	-0.348184	0.0954493	0.094772	0.659579	-0.288281	0.171907	-0.280044	0.185039	-0.348343	0.0952878	0.60548	0.0017173	-0.207464	0.330681	0.0735709	0.732618	0.390391	0.0592886	-0.163768	0.44448	-0.184011	0.389389	-0.177367	0.407028	-0.306331	0.145429	0.432003	0.0350217	-0.259909	0.219999
b4623	black	-0.14848	0.488671	0.305334	0.146812	-0.57084	0.0035779	0.57084	0.0035779	-0.305334	0.146812	0.0865892	0.687456	0.0974262	0.650628	-0.119761	0.577255	-0.386027	0.0624414	-0.298964	0.15586	0.6583	0.000470446	-0.33016	0.115105	-0.415303	0.043576	-0.0293364	0.891762	0.252827	0.233278	0.16358	0.44501	0.480899	0.0173653	0.476006	0.0187108	-0.782512	6.23183e-06	-0.571312	0.00354416	0.131015	0.54172	-0.355054	0.088656	-0.247003	0.244585
b4624.1	green	-0.162025	0.449407	0.0751184	0.727201	-0.266585	0.207954	0.266585	0.207954	-0.0751184	0.727201	0.147481	0.491634	0.212441	0.318948	-0.178304	0.404514	-0.153177	0.474864	0.0819028	0.703604	0.359599	0.0843653	-0.0250386	0.907547	-0.545415	0.00584196	-0.0406956	0.850248	0.11457	0.593984	0.0568643	0.791842	0.149455	0.485788	0.0796814	0.711302	-0.439664	0.0315725	-0.500132	0.012818	0.227369	0.285302	-0.134041	0.532341	0.0190448	0.929617
b4625.1	turquoise	0.432749	0.0346733	0.126543	0.555719	0.051596	0.81077	-0.051596	0.81077	-0.126543	0.555719	-0.469133	0.0207424	-0.498403	0.0131818	0.165416	0.439847	-0.603995	0.00177523	-0.188546	0.377602	-0.381609	0.0657628	-0.305486	0.146601	-0.122402	0.568825	0.704676	0.000120867	-0.506528	0.0115432	-0.0740187	0.731049	0.577772	0.00310888	-0.098752	0.646175	-0.063414	0.768471	-0.185237	0.386182	-0.300982	0.152952	0.410133	0.0465322	-0.056928	0.791614
b4691.1	turquoise	0.365907	0.0786717	0.0948275	0.659391	-0.101339	0.637518	0.101339	0.637518	-0.0948275	0.659391	-0.363914	0.0804381	-0.458568	0.0242107	0.0908727	0.672811	-0.726497	5.82073e-05	-0.341927	0.101967	-0.061821	0.774138	-0.555142	0.00486466	-0.197589	0.354716	0.627534	0.00102882	-0.229518	0.280648	0.220818	0.299781	0.678102	0.000271101	0.205703	0.334893	-0.472692	0.0196693	-0.360885	0.0831808	-0.308241	0.142809	0.174426	0.414976	-0.21256	0.31867
b4698.1	yellow	-0.398264	0.0539127	0.0690054	0.748672	0.657786	0.000476976	-0.657786	0.000476976	-0.0690054	0.748672	0.357804	0.0860408	0.557401	0.00465847	-0.314681	0.13422	0.497688	0.0133346	0.689327	0.000194689	-0.152799	0.475969	0.619757	0.00123788	-0.496571	0.0135765	-0.231473	0.276458	-0.164813	0.441539	-0.203017	0.34138	-0.322174	0.124701	-0.700848	0.000136497	0.357033	0.0867687	-0.134527	0.530842	0.329393	0.116002	0.170411	0.425961	0.466887	0.0214439
b4699.1	yellow	0.657957	0.0004748	0.270681	0.200788	-0.0275328	0.898382	0.0275328	0.898382	-0.270681	0.200788	-0.746871	2.75921e-05	-0.608274	0.00161269	0.459697	0.0238193	-0.878134	1.70887e-08	-0.535402	0.00701468	-0.216711	0.309086	-0.416359	0.0429905	-0.109889	0.609242	0.59757	0.00204546	-0.466039	0.0217136	-0.267141	0.206971	0.780192	6.92168e-06	0.158134	0.460512	-0.221305	0.298689	-0.348761	0.0948644	-0.137278	0.522394	0.145395	0.497849	-0.0290704	0.892738
b4700.1	turquoise	0.055159	0.797957	0.425942	0.0379567	0.141617	0.5092	-0.141617	0.5092	-0.425942	0.0379567	-0.225146	0.290164	-0.030449	0.887682	-0.0481289	0.823283	-0.510943	0.0107257	-0.0198643	0.926596	0.165895	0.438504	0.0330865	0.878021	-0.652246	0.000552486	0.295488	0.160961	-0.466745	0.0214888	-0.348316	0.0953151	0.555809	0.00480293	-0.212629	0.31851	-0.225736	0.288869	-0.59824	0.00201571	0.0969811	0.652126	0.144163	0.501537	0.173148	0.418456
b4701.1	yellow	0.531682	0.00749761	0.0230743	0.914773	0.329598	0.115762	-0.329598	0.115762	-0.0230743	0.914773	-0.566358	0.00391187	-0.556442	0.00474504	0.201516	0.345038	-0.631597	0.000932193	-0.160539	0.453632	-0.497801	0.0133104	-0.241149	0.256304	-0.163292	0.445822	0.693731	0.000170299	-0.544926	0.00589521	-0.273291	0.19631	0.525885	0.00830522	-0.258104	0.223335	0.100692	0.639678	-0.116403	0.588051	-0.317116	0.131071	0.490891	0.0148622	0.00482316	0.982155
b4704.1	brown	-0.821854	8.44992e-07	-0.0236404	0.91269	0.187911	0.379238	-0.187911	0.379238	0.0236404	0.91269	0.837855	3.24784e-07	0.934531	2.40607e-11	-0.549422	0.00542118	0.746385	2.81104e-05	0.697745	0.000150437	0.490294	0.0150031	0.625401	0.00108288	-0.456765	0.0248468	-0.52401	0.00858142	0.180321	0.399132	0.207934	0.329562	-0.410536	0.0462963	-0.269364	0.203072	-0.105188	0.624724	-0.32713	0.11868	0.481501	0.0172055	-0.207795	0.329893	0.362205	0.0819773
b4707.1	turquoise	0.0620952	0.773162	-0.270795	0.200591	0.0472563	0.826439	-0.0472563	0.826439	0.270795	0.200591	-0.0671334	0.755284	0.0771447	0.720127	0.352557	0.0910819	0.133999	0.532471	-0.372166	0.0733148	0.212835	0.318031	0.00735983	0.972773	0.511655	0.0105984	-0.573164	0.00341439	0.228159	0.283585	-0.0103587	0.961685	-0.303476	0.149412	0.406961	0.0484225	0.0291958	0.892278	0.198164	0.353289	0.246496	0.245585	-0.55135	0.00522792	0.145839	0.496522
b4712.1	grey	0.0153665	0.943186	-0.249166	0.240344	0.560468	0.0043904	-0.560468	0.0043904	0.249166	0.240344	0.119429	0.57832	-0.128162	0.550631	-0.343532	0.100263	0.0590011	0.784197	0.356145	0.087612	-0.448086	0.0280991	-0.0750078	0.727588	-0.0940652	0.66197	0.283503	0.179444	-0.10632	0.620981	0.266315	0.208431	-0.0853626	0.69167	-0.465542	0.0218732	0.217782	0.306644	0.242088	0.254399	-0.436584	0.0329251	0.508325	0.0112044	-0.0632203	0.769159
b4713.1	red	0.261183	0.217666	-0.0495227	0.818247	0.150107	0.483867	-0.150107	0.483867	0.0495227	0.818247	-0.149445	0.485819	-0.368972	0.0760125	-0.187641	0.379936	-0.259184	0.221335	0.182946	0.392186	-0.534857	0.00708375	-0.242805	0.252953	-0.2403	0.258034	0.733625	4.51689e-05	-0.227032	0.286034	0.00116147	0.995702	0.321636	0.125367	-0.320913	0.126268	0.0203362	0.924857	0.0429265	0.842137	-0.515313	0.0099641	0.659987	0.000449561	-0.236194	0.266502
b4716.1	brown	-0.558205	0.00458692	0.0857689	0.690273	0.704034	0.000123377	-0.704034	0.000123377	-0.0857689	0.690273	0.425636	0.0381097	0.777939	7.65579e-06	-0.180128	0.399643	0.45945	0.0239046	0.42697	0.0374455	0.366596	0.0780682	0.633597	0.000887594	-0.399147	0.0533343	-0.538917	0.00658257	-0.152533	0.476745	-0.0191028	0.929403	-0.178486	0.404028	-0.32702	0.118811	0.0313946	0.884216	-0.39753	0.0543971	0.606479	0.00167926	-0.319083	0.128567	0.598711	0.00199505
b4717.1	grey	-0.0547104	0.799568	0.137438	0.521905	0.116768	0.586873	-0.116768	0.586873	-0.137438	0.521905	-0.211896	0.320219	0.228321	0.283234	0.34373	0.100055	-0.113988	0.595871	-0.227103	0.285879	0.368313	0.0765788	0.325632	0.120477	0.00205505	0.992396	-0.336228	0.108183	-0.435603	0.0333655	-0.336407	0.107984	0.0829017	0.700151	0.114936	0.592795	-0.000597602	0.997789	-0.358312	0.0855644	0.54217	0.00620257	-0.457096	0.0247292	0.533286	0.0072861
b4719.1	brown	-0.630127	0.000966208	0.0522885	0.808276	0.243238	0.252081	-0.243238	0.252081	-0.0522885	0.808276	0.594699	0.00217708	0.641372	0.000731143	-0.567989	0.00378738	0.435361	0.0334749	0.641931	0.000720875	0.288941	0.170884	0.508178	0.0112317	-0.560445	0.00439233	-0.259411	0.220915	-0.0526466	0.806987	0.0193315	0.92856	-0.252327	0.234235	-0.470807	0.0202319	0.0404699	0.85107	-0.295414	0.161071	0.248978	0.24071	0.0808402	0.707282	0.364722	0.0797184
b4758.1	greenyellow	0.702189	0.000130832	0.342531	0.101323	-0.0816377	0.704521	0.0816377	0.704521	-0.342531	0.101323	-0.816406	1.14558e-06	-0.469458	0.0206426	0.88751	7.41123e-09	-0.650744	0.000574656	-0.812968	1.38105e-06	-0.0173246	0.935961	-0.271268	0.199774	0.310423	0.139856	0.0675725	0.753731	-0.229422	0.280855	-0.352555	0.0910836	0.560564	0.00438216	0.46003	0.0237047	-0.0787878	0.714406	-0.19012	0.373559	0.286855	0.174133	-0.398526	0.0537405	0.0707107	0.742663
b4759.1	grey	-0.0299619	0.889468	0.0921749	0.668381	0.515862	0.00987173	-0.515862	0.00987173	-0.0921749	0.668381	0.0932242	0.664819	0.168261	0.431908	-0.193548	0.364839	0.0294317	0.891412	0.345248	0.098467	-0.136899	0.523554	0.121209	0.572625	-0.455068	0.0254575	0.255005	0.229139	-0.206415	0.333187	0.074445	0.729556	0.314005	0.135104	-0.397136	0.0546586	-0.0691059	0.748317	-0.245935	0.246696	0.00405794	0.984986	0.270972	0.200285	0.0318111	0.882691
b4760.1	grey	0.15116	0.480768	-0.0536979	0.803205	0.592002	0.00230722	-0.592002	0.00230722	0.0536979	0.803205	-0.185966	0.384281	0.0557323	0.7959	0.074012	0.731073	0.00875885	0.967599	0.277605	0.189058	-0.329129	0.116312	0.346576	0.0970937	-0.218391	0.305259	0.207591	0.330379	-0.626976	0.00104271	-0.298209	0.156959	0.141777	0.508718	-0.591859	0.00231433	0.388584	0.060579	-0.11483	0.593141	0.208866	0.327349	0.273964	0.195165	0.358859	0.085053
b4761.1	grey	0.0636691	0.767564	0.0440438	0.83808	0.0142376	0.947355	-0.0142376	0.947355	-0.0440438	0.83808	-0.238372	0.261989	0.147386	0.491916	0.540236	0.00642621	-0.119372	0.578501	-0.503125	0.0122077	0.482299	0.0169952	0.145168	0.498528	0.338179	0.106024	-0.530338	0.00767884	-0.152762	0.476079	-0.113445	0.597635	0.0685907	0.750135	0.459928	0.0237399	-0.10283	0.632551	-0.219222	0.303376	0.523275	0.00869173	-0.710993	9.84825e-05	0.415563	0.0434311
b4762.1	greenyellow	-0.426322	0.037767	-0.109625	0.610106	0.130736	0.542587	-0.130736	0.542587	0.109625	0.610106	0.410204	0.0464904	0.210768	0.322864	-0.657034	0.000486672	0.263912	0.212722	0.681106	0.000248455	-0.198814	0.351682	0.303112	0.149924	-0.406099	0.0489463	0.163912	0.444073	-0.191623	0.36972	0.0172186	0.936352	-0.346718	0.0969473	-0.560115	0.00442053	0.189476	0.37521	0.0300685	0.889077	-0.307339	0.144043	0.557229	0.00467391	0.178946	0.402795
b4763.1	turquoise	-0.28725	0.173515	0.0882566	0.681741	0.0291475	0.892455	-0.0291475	0.892455	-0.0882566	0.681741	0.227743	0.284488	0.155493	0.468132	-0.339132	0.104981	-0.0164221	0.939291	0.136607	0.524448	0.0987658	0.646128	-0.127456	0.552847	-0.29739	0.158156	0.105827	0.622611	-0.0493928	0.818716	0.249341	0.240003	0.10738	0.617485	-0.0757753	0.724905	-0.27471	0.193903	-0.17902	0.402598	-0.0993806	0.644067	0.0450329	0.834492	-0.0948507	0.659313
b4764.1	blue	0.0203387	0.924848	-0.524912	0.00844762	-0.0603377	0.779425	0.0603377	0.779425	0.524912	0.00844762	0.115336	0.591501	-0.151918	0.478547	0.0374332	0.862136	0.381131	0.0661301	-0.108148	0.614957	-0.216869	0.308727	-0.163821	0.44433	0.79245	3.91672e-06	-0.304075	0.148569	0.403739	0.0504031	0.266574	0.207973	-0.634528	0.000867462	0.216634	0.309262	0.327593	0.118128	0.788456	4.73427e-06	-0.344936	0.098792	-0.0707167	0.742642	-0.19699	0.356206
NP_414543.1	turquoise	-0.689274	0.000195002	-0.343126	0.100692	-0.0506451	0.814197	0.0506451	0.814197	0.343126	0.100692	0.852086	1.26794e-07	0.60756	0.0016389	-0.608735	0.00159595	0.879208	1.55835e-08	0.651074	0.000569725	0.17357	0.417305	0.340607	0.103382	0.0165587	0.938786	-0.455774	0.0252022	0.506373	0.0115728	0.404749	0.0497754	-0.787667	4.91261e-06	-0.159131	0.457654	0.0986304	0.646583	0.288228	0.171991	0.00935742	0.965386	-0.0106075	0.960765	-0.0204591	0.924404
NP_414544.1	turquoise	-0.624224	0.00111376	-0.468936	0.0208034	0.22786	0.284235	-0.22786	0.284235	0.468936	0.0208034	0.66964	0.000344798	0.525368	0.00838063	-0.562485	0.00422122	0.798802	2.87264e-06	0.605646	0.00171093	0.0447848	0.835392	0.43299	0.0345611	0.109411	0.610806	-0.458112	0.0243703	0.162981	0.446701	0.218567	0.304859	-0.77735	7.85867e-06	-0.377167	0.0692374	0.354315	0.0893688	0.415257	0.0436015	-0.0322659	0.881025	0.0707	0.742701	0.142027	0.507964
NP_414545.1	magenta	-0.203201	0.340934	0.265561	0.209771	0.332035	0.112932	-0.332035	0.112932	-0.265561	0.209771	0.109288	0.611211	0.659414	0.000456568	0.30821	0.142851	0.199303	0.350473	-0.0520707	0.80906	0.544666	0.00592357	0.391093	0.058793	-0.254279	0.230514	-0.5852	0.0026652	-0.0212965	0.921319	-0.0797351	0.711115	0.155762	0.467353	0.14475	0.499779	-0.268164	0.205171	-0.620816	0.00120742	0.938914	1.14625e-11	-0.74283	3.21688e-05	0.487074	0.015781
NP_414546.1	brown	-0.765379	1.31563e-05	-0.157741	0.461643	0.195797	0.359186	-0.195797	0.359186	0.157741	0.461643	0.730526	5.0481e-05	0.849035	1.56368e-07	-0.464694	0.022147	0.758737	1.72904e-05	0.5885	0.00248605	0.444767	0.0294294	0.631557	0.000933125	-0.222355	0.296344	-0.596928	0.00207429	0.0840394	0.696225	0.125886	0.557788	-0.509558	0.0109768	-0.261378	0.217309	0.052419	0.807806	-0.118891	0.580045	0.440724	0.0311175	-0.237812	0.263145	0.345887	0.0978043
NP_414547.1	pink	0.0961218	0.655021	0.141449	0.50971	-0.727027	5.71351e-05	0.727027	5.71351e-05	-0.141449	0.50971	-0.027488	0.898546	-0.360683	0.083366	0.0562441	0.794065	-0.377135	0.0692628	-0.591481	0.00233312	0.33809	0.106122	-0.748837	2.55811e-05	0.296238	0.159851	-0.0381082	0.859674	0.637638	0.000803026	0.51877	0.0093939	0.118621	0.580912	0.825156	6.99171e-07	-0.621308	0.00119351	0.0507927	0.813665	-0.296848	0.158952	-0.346356	0.0973204	-0.618009	0.00128959
NP_414548.1	green	-0.534854	0.00708414	0.134648	0.53047	0.0126212	0.953324	-0.0126212	0.953324	-0.134648	0.53047	0.562993	0.00417951	0.546203	0.00575717	-0.613826	0.00142087	0.173849	0.416545	0.559024	0.00451498	0.371461	0.0739036	0.19136	0.370391	-0.852352	1.24468e-07	0.0492942	0.819072	0.0713008	0.740587	0.188255	0.378351	0.163278	0.445861	-0.275377	0.19278	-0.445116	0.0292873	-0.575465	0.00325881	0.159042	0.45791	0.114057	0.595648	-0.00641769	0.976257
NP_414549.1	yellow	-0.528269	0.00796476	-0.366817	0.0778749	0.0467945	0.82811	-0.0467945	0.82811	0.366817	0.0778749	0.669496	0.000346188	0.582938	0.00279425	-0.324189	0.122227	0.872088	2.82689e-08	0.356557	0.0872194	0.237571	0.263643	0.308764	0.142097	0.261859	0.216433	-0.663893	0.00040425	0.54831	0.00553531	0.273974	0.195148	-0.691983	0.000179639	-0.00902565	0.966613	0.137196	0.522644	0.404054	0.0502066	0.188661	0.377305	-0.292052	0.166118	-0.100404	0.640642
NP_414550.1	red	-0.635729	0.000842058	-0.0671154	0.755348	0.0142047	0.947476	-0.0142047	0.947476	0.0671154	0.755348	0.666994	0.000371155	0.793877	3.6565e-06	-0.252273	0.234337	0.684335	0.000225967	0.261881	0.216394	0.646618	0.000639564	0.43726	0.0326245	-0.0536494	0.80338	-0.763426	1.42699e-05	0.387936	0.0610464	0.182399	0.393627	-0.354712	0.0889857	0.0874206	0.684604	-0.15013	0.483798	-0.1219	0.570422	0.562147	0.00424924	-0.554839	0.00489282	0.114132	0.595405
NP_414551.1	blue	0.096763	0.65286	0.469548	0.0206151	0.191179	0.370852	-0.191179	0.370852	-0.469548	0.0206151	-0.289417	0.170148	0.0116193	0.957026	0.252544	0.233819	-0.384905	0.0632724	-0.0727347	0.73555	0.0214486	0.920759	0.181367	0.396356	-0.407573	0.0480533	0.00960529	0.96447	-0.375905	0.0702496	-0.329326	0.116081	0.245545	0.24747	-0.0892557	0.678326	-0.0385686	0.857996	-0.546215	0.00575581	0.303151	0.14987	-0.0796666	0.711353	0.58439	0.00271083
NP_414552.1	turquoise	0.309118	0.141617	0.217414	0.307481	-0.182243	0.394039	0.182243	0.394039	-0.217414	0.307481	-0.293513	0.163911	-0.356875	0.0869183	0.0273191	0.899166	-0.594315	0.00219522	-0.175911	0.410952	-0.0568684	0.791828	-0.390192	0.0594296	-0.35905	0.0848759	0.754649	2.03703e-05	-0.264561	0.211557	0.0246177	0.909095	0.794725	3.5094e-06	0.0831707	0.699222	-0.445835	0.0289961	-0.404032	0.0502204	-0.247908	0.242805	0.307936	0.143225	-0.338367	0.105818
NP_414554.1	green	0.110381	0.607628	0.0580149	0.787723	0.164778	0.441636	-0.164778	0.441636	-0.0580149	0.787723	-0.0206742	0.923611	-0.0429266	0.842136	-0.120681	0.574313	0.00805844	0.970189	0.29328	0.164262	-0.267922	0.205595	0.0491346	0.819649	-0.256272	0.226753	0.426292	0.0377823	-0.195077	0.360991	-0.0377397	0.861018	0.269762	0.20238	-0.340294	0.10372	0.0601437	0.780117	-0.0754188	0.726151	-0.0438884	0.838644	0.388393	0.0607161	-0.200395	0.347784
NP_414555.1	cyan	-0.736834	4.01904e-05	0.0153811	0.943133	-0.213334	0.316869	0.213334	0.316869	-0.0153811	0.943133	0.757597	1.81048e-05	0.568138	0.00377618	-0.524655	0.00848555	0.482795	0.0168657	0.475871	0.0187491	0.471474	0.0200314	0.305262	0.146912	-0.263375	0.213688	-0.426556	0.0376509	0.403258	0.050704	0.429368	0.0362747	-0.519971	0.00920238	0.0465592	0.828962	-0.196784	0.356719	-0.194227	0.363128	0.165518	0.43956	-0.172079	0.421377	0.197254	0.355551
NP_414556.1	grey	-0.0668687	0.75622	-0.0525602	0.807298	-0.338972	0.105156	0.338972	0.105156	0.0525602	0.807298	0.0307416	0.886609	-0.192811	0.366704	0.0361419	0.86685	-0.194232	0.363114	-0.257628	0.22422	0.16269	0.447523	-0.291655	0.166721	0.290555	0.1684	-0.159838	0.455631	0.2393	0.26008	0.44877	0.0278312	-0.270195	0.201628	0.45675	0.0248524	-0.188502	0.377715	0.040429	0.851219	-0.166048	0.438077	-0.226761	0.286626	0.0788952	0.714033
NP_414557.1	blue	0.0248842	0.908115	-0.116577	0.587491	-0.179593	0.401068	0.179593	0.401068	0.116577	0.587491	-0.0562685	0.793977	-0.280403	0.184454	0.0515081	0.811086	-0.180714	0.398088	-0.382521	0.0650664	0.0596669	0.781819	-0.394805	0.0562261	0.471597	0.0199947	-0.171002	0.424333	0.223255	0.294343	0.393534	0.0570946	-0.187802	0.379522	0.398539	0.0537319	-0.0768603	0.721118	0.273567	0.195839	-0.254233	0.230599	-0.224092	0.292489	-0.0778158	0.717789
NP_414559.1	brown	-0.630597	0.000955232	0.322032	0.124876	0.362921	0.0813302	-0.362921	0.0813302	-0.322032	0.124876	0.49488	0.0139492	0.7305	5.05289e-05	-0.34656	0.0971101	0.509149	0.0110519	0.674543	0.000300229	0.217712	0.306803	0.780899	6.70449e-06	-0.574966	0.00329203	-0.390685	0.0590803	-0.177436	0.406842	-0.240952	0.256704	-0.332556	0.112334	-0.54244	0.00617192	0.233214	0.272759	-0.363183	0.0810935	0.508015	0.0112622	-0.00584654	0.978369	0.620141	0.00122675
NP_414560.1	magenta	-0.0567109	0.792392	0.468687	0.0208803	0.136447	0.524939	-0.136447	0.524939	-0.468687	0.0208803	-0.164869	0.44138	0.423863	0.039007	0.427596	0.0371369	-0.0949028	0.659137	-0.149957	0.484308	0.468426	0.0209613	0.426432	0.0377126	-0.282368	0.181267	-0.39436	0.0565289	-0.335337	0.10918	-0.311942	0.137825	0.276228	0.191352	0.102649	0.633154	-0.147783	0.490739	-0.675062	0.00029582	0.824378	7.3134e-07	-0.5724	0.00346743	0.648886	0.000603138
NP_414562.1	brown	-0.372787	0.072799	0.102857	0.632461	0.160972	0.452399	-0.160972	0.452399	-0.102857	0.632461	0.307336	0.144047	0.674428	0.000301216	0.0217936	0.919488	0.163379	0.445577	0.108125	0.615032	0.599194	0.00197402	0.355546	0.0881838	-0.413736	0.0444556	-0.588746	0.00247312	0.0533091	0.804603	0.129134	0.547586	0.00406725	0.984951	0.104916	0.625624	-0.36093	0.0831391	-0.679579	0.000259747	0.775042	8.7003e-06	-0.619635	0.00124144	0.557554	0.00464474
NP_414563.1	brown	-0.554987	0.00487902	-0.123678	0.564771	0.337398	0.106885	-0.337398	0.106885	0.123678	0.564771	0.625019	0.00109283	0.834748	3.94113e-07	-0.248065	0.242497	0.844035	2.18343e-07	0.603349	0.00180095	0.231788	0.275787	0.71859	7.64344e-05	-0.178552	0.40385	-0.560916	0.00435236	0.107115	0.618358	-0.0247802	0.908497	-0.438617	0.0320273	-0.342521	0.101334	0.204934	0.336743	-0.0906037	0.673727	0.616992	0.00132049	-0.232305	0.274686	0.37303	0.0725978
NP_414564.1	yellow	-0.439332	0.031716	-0.36805	0.0768051	0.229927	0.279769	-0.229927	0.279769	0.36805	0.0768051	0.518921	0.00936967	0.485341	0.0162132	-0.246354	0.245865	0.78065	6.78049e-06	0.403818	0.0503536	0.0361619	0.866777	0.372375	0.0731411	0.28204	0.181796	-0.604733	0.00174622	0.302903	0.150219	0.220578	0.300319	-0.7807	6.76515e-06	-0.176768	0.408639	0.342618	0.101231	0.402574	0.0511344	0.184431	0.388289	-0.189096	0.376187	0.167677	0.433531
NP_414565.1	blue	-0.3672	0.0775417	0.45452	0.0256575	0.161998	0.449485	-0.161998	0.449485	-0.45452	0.0256575	0.118058	0.582721	0.593898	0.00221505	-0.0216425	0.920045	-0.0162925	0.939769	0.21486	0.313338	0.537515	0.00675214	0.54792	0.00557579	-0.689163	0.000195651	-0.261945	0.216277	-0.414126	0.0442355	-0.326028	0.12	0.22814	0.283627	-0.186029	0.384117	-0.200346	0.347906	-0.818738	1.00688e-06	0.694362	0.000167035	-0.300449	0.153718	0.659219	0.000458973
NP_414566.1	greenyellow	0.607804	0.00162991	0.177007	0.407996	-0.210118	0.324391	0.210118	0.324391	-0.177007	0.407996	-0.629455	0.000982103	-0.474381	0.0191758	0.77845	7.48355e-06	-0.499514	0.0129471	-0.866526	4.39474e-08	0.0385455	0.85808	-0.499553	0.0129387	0.580067	0.00296562	-0.101762	0.636107	0.121071	0.573065	0.0223057	0.917603	0.28974	0.169651	0.667488	0.000366102	-0.152038	0.478194	0.0520075	0.809287	0.142314	0.507096	-0.535476	0.00700539	-0.103319	0.630923
NP_414567.1	green	0.652042	0.000555458	-0.270387	0.201295	-0.0995699	0.643433	0.0995699	0.643433	0.270387	0.201295	-0.655561	0.000506152	-0.717822	7.84482e-05	0.529535	0.00778877	-0.356317	0.0874478	-0.624095	0.00111717	-0.407984	0.0478065	-0.404979	0.0496335	0.798847	2.86618e-06	0.130351	0.543787	-0.130436	0.543521	-0.168151	0.432212	0.00788674	0.970824	0.23192	0.275505	0.373282	0.0723894	0.62993	0.000970863	-0.354884	0.0888195	0.0212234	0.921588	-0.221479	0.2983
NP_414568.1	green	0.739121	3.69439e-05	-0.0526083	0.807124	0.0158421	0.941431	-0.0158421	0.941431	0.0526083	0.807124	-0.779926	7.00503e-06	-0.630387	0.000960122	0.800318	2.66346e-06	-0.418876	0.0416202	-0.648541	0.00060856	-0.357514	0.0863137	-0.185008	0.386779	0.721684	6.87809e-05	0.158099	0.460614	-0.360618	0.0834259	-0.331514	0.113533	0.185846	0.384594	0.244502	0.249549	0.387592	0.0612961	0.317769	0.130235	-0.0308828	0.886092	-0.0835013	0.698081	0.0999983	0.641999
NP_414569.1	green	0.71301	9.21442e-05	-0.108751	0.612975	-0.18208	0.394469	0.18208	0.394469	0.108751	0.612975	-0.769294	1.11531e-05	-0.711325	9.74153e-05	0.702082	0.000131279	-0.524409	0.00852199	-0.779831	7.03506e-06	-0.245632	0.247297	-0.413334	0.0446841	0.738532	3.7758e-05	0.116736	0.586977	-0.191593	0.369797	-0.207509	0.330574	0.182588	0.393128	0.398712	0.0536185	0.215384	0.31213	0.381354	0.0659585	-0.177859	0.405706	-0.147851	0.490537	-0.109252	0.61133
NP_414570.1	brown	0.604937	0.00173829	-0.0404299	0.851215	-0.322497	0.124301	0.322497	0.124301	0.0404299	0.851215	-0.649489	0.000593756	-0.743571	3.12819e-05	0.53118	0.00756482	-0.600674	0.00191081	-0.815211	1.22301e-06	-0.132503	0.537097	-0.62951	0.000980813	0.673202	0.000311892	0.120476	0.574968	0.00832887	0.969189	0.019568	0.927688	0.175248	0.412746	0.529629	0.00777576	0.0023881	0.991164	0.35786	0.0859881	-0.330399	0.114826	-0.172523	0.420163	-0.285643	0.176041
NP_414571.1	grey	-0.178257	0.404639	-0.113557	0.597271	-0.365046	0.0794316	0.365046	0.0794316	0.113557	0.597271	0.395722	0.0556052	-0.133613	0.533663	-0.453193	0.0261465	-0.0300892	0.889001	0.0408724	0.849605	0.108994	0.612177	-0.507661	0.0113286	-0.0329288	0.878598	0.250489	0.237774	0.542918	0.00611788	0.66556	0.000386155	0.0731525	0.734085	0.261446	0.217185	-0.466368	0.0216086	0.0688305	0.749289	-0.447414	0.0283644	0.154381	0.471358	-0.676553	0.000283464
NP_414572.1	greenyellow	0.50911	0.0110591	-0.00239024	0.991156	-0.0118249	0.956267	0.0118249	0.956267	0.00239024	0.991156	-0.6654	0.000387865	-0.262935	0.214482	0.741679	3.35886e-05	-0.532014	0.00745349	-0.723253	6.51613e-05	0.141432	0.509761	-0.202467	0.342717	0.250325	0.238092	-0.18415	0.389023	-0.187696	0.379795	-0.274245	0.194689	0.341328	0.102607	0.436994	0.0327424	-0.121055	0.573118	-0.207719	0.330075	0.353575	0.090087	-0.534525	0.00712618	0.244395	0.249762
NP_414573.1	tan	-0.49826	0.0132123	0.0901189	0.67538	-0.598242	0.00201564	0.598242	0.00201564	-0.0901189	0.67538	0.646256	0.000645542	0.220168	0.301241	-0.507745	0.0113128	0.255834	0.227576	0.129794	0.545524	0.436063	0.0331585	-0.251708	0.235423	-0.105699	0.623034	-0.271978	0.198552	0.838954	3.03e-07	0.579977	0.0029711	-0.299008	0.155797	0.368644	0.0762941	-0.468427	0.0209611	0.0127313	0.952918	-0.140628	0.512194	-0.181279	0.396588	-0.475222	0.0189342
NP_414574.1	tan	-0.50281	0.0122707	0.216645	0.309238	-0.350444	0.0931729	0.350444	0.0931729	-0.216645	0.309238	0.658249	0.000471087	0.391652	0.0584004	-0.484471	0.0164338	0.184993	0.386818	0.244676	0.249201	0.518954	0.00936443	-0.11168	0.603383	-0.444205	0.0296594	-0.215012	0.312989	0.657313	0.000483056	0.552139	0.00515049	-0.0512809	0.811905	0.217606	0.307045	-0.577778	0.00310854	-0.374803	0.0711422	0.125354	0.559467	-0.208415	0.328418	-0.260592	0.218746
NP_414576.4	brown	-0.75859	1.73936e-05	0.0185508	0.931438	0.227003	0.286099	-0.227003	0.286099	-0.0185508	0.931438	0.797415	3.07663e-06	0.867973	3.92565e-08	-0.57215	0.00348497	0.792682	3.87322e-06	0.841791	2.52708e-07	0.297064	0.158634	0.749696	2.47437e-05	-0.511585	0.0106108	-0.392809	0.057595	0.0947641	0.659606	0.0595872	0.782104	-0.426651	0.0376038	-0.482137	0.0170377	0.0976858	0.649755	-0.233285	0.27261	0.423301	0.039295	0.0207624	0.923286	0.340382	0.103624
NP_414577.2	turquoise	0.439547	0.0316232	0.360591	0.0834502	0.0774698	0.718994	-0.0774698	0.718994	-0.360591	0.0834502	-0.413924	0.0443496	-0.309082	0.141665	0.281741	0.18228	-0.447935	0.0281586	-0.129831	0.545411	-0.267257	0.206765	-0.205091	0.336366	-0.271158	0.199964	0.67729	0.000277517	-0.361229	0.0828656	-0.12722	0.553587	0.743729	3.10968e-05	-0.0694233	0.747198	-0.17265	0.419816	-0.356103	0.0876515	0.0366434	0.865019	0.24852	0.241606	-0.231308	0.276811
NP_414578.2	red	0.606007	0.00169713	0.151037	0.481132	-0.135873	0.526699	0.135873	0.526699	-0.151037	0.481132	-0.549615	0.00540152	-0.594635	0.00218011	0.331105	0.114006	-0.569905	0.00364552	-0.247012	0.244566	-0.428589	0.0366517	-0.357796	0.0860485	-0.0221145	0.918306	0.889665	6.05359e-09	-0.415912	0.0432373	-0.156107	0.466353	0.685709	0.000216952	0.0286622	0.894236	-0.0897563	0.676617	-0.145894	0.49636	-0.261162	0.217703	0.428977	0.0364635	-0.311065	0.138996
NP_414579.4	salmon	-0.0721721	0.737525	-0.127191	0.553678	0.0465663	0.828936	-0.0465663	0.828936	0.127191	0.553678	0.223522	0.293751	0.00724792	0.973186	-0.355837	0.0879057	0.257068	0.225265	0.48342	0.0167037	-0.359947	0.0840439	0.0548958	0.798902	-0.0901524	0.675265	0.458254	0.0243206	-0.133747	0.533247	0.16019	0.454627	-0.00967723	0.964204	-0.360278	0.0837385	0.133655	0.533533	0.181239	0.396696	-0.321899	0.125042	0.562931	0.00418461	-0.230793	0.277911
NP_414580.1	turquoise	0.198179	0.353252	0.0433333	0.840659	-0.0878295	0.683203	0.0878295	0.683203	-0.0433333	0.840659	-0.279566	0.185822	-0.122913	0.5672	0.166353	0.437224	-0.453338	0.0260926	-0.323709	0.122813	0.20499	0.336609	-0.34877	0.0948552	-0.135692	0.527256	0.202705	0.34214	-0.120979	0.573359	0.150043	0.484057	0.517726	0.00956329	0.301439	0.152299	-0.474944	0.0190136	-0.376356	0.0698865	0.0390528	0.856231	-0.184397	0.388377	-0.0383159	0.858917
NP_414581.1	blue	-0.123547	0.565188	0.219236	0.303344	0.0210057	0.92239	-0.0210057	0.92239	-0.219236	0.303344	-0.0456537	0.832242	0.202018	0.343812	-0.0582181	0.786996	-0.379543	0.0673618	0.0341885	0.873989	0.347178	0.0964749	0.0746983	0.72867	-0.636028	0.000835833	0.0779833	0.717205	-0.348283	0.0953481	-0.0969398	0.652265	0.370799	0.0744607	-0.0259442	0.904218	-0.409634	0.0468253	-0.760199	1.62929e-05	0.286837	0.174161	-0.101081	0.638381	0.395656	0.0556496
NP_414582.1	turquoise	0.583194	0.0027794	0.00403102	0.985085	-0.0389745	0.856516	0.0389745	0.856516	-0.00403102	0.985085	-0.573785	0.00337182	-0.488605	0.0154071	0.527183	0.00811833	-0.549859	0.00537687	-0.494767	0.0139746	-0.182712	0.392804	-0.390489	0.059219	0.232711	0.273824	0.483688	0.0166345	-0.335864	0.10859	-0.052404	0.80786	0.562477	0.00422189	0.219182	0.303466	-0.0865921	0.687446	-0.122347	0.569001	-0.0335977	0.87615	-0.00320708	0.988134	-0.114042	0.595694
NP_414583.2	turquoise	0.372607	0.0729484	0.261585	0.216933	0.0019832	0.992662	-0.0019832	0.992662	-0.261585	0.216933	-0.362373	0.0818245	-0.436585	0.0329248	0.168863	0.43024	-0.709473	0.000103507	-0.421834	0.0400544	0.00718243	0.973429	-0.612337	0.00147028	-0.189415	0.375366	0.583879	0.00273992	-0.0809882	0.70677	0.248297	0.242042	0.768093	1.17369e-05	0.311348	0.138617	-0.559676	0.0044583	-0.390954	0.0588908	-0.226842	0.286449	0.0541464	0.801594	-0.35667	0.0871125
NP_414584.1	red	0.543531	0.00604917	0.22977	0.280106	-0.0616684	0.774682	0.0616684	0.774682	-0.22977	0.280106	-0.552097	0.00515458	-0.604202	0.00176705	0.206532	0.332907	-0.694577	0.000165933	-0.270425	0.201229	-0.339074	0.105044	-0.424672	0.0385958	-0.152136	0.477908	0.87747	1.80836e-08	-0.429091	0.0364083	-0.124543	0.562032	0.769775	1.09269e-05	0.00385516	0.985736	-0.182856	0.392423	-0.196868	0.356511	-0.390624	0.059124	0.454479	0.0256726	-0.292321	0.165709
NP_414585.1	turquoise	0.596801	0.00208	0.188733	0.377119	-0.0536401	0.803413	0.0536401	0.803413	-0.188733	0.377119	-0.552348	0.00513017	-0.513375	0.0102962	0.42676	0.0375497	-0.695074	0.000163415	-0.534198	0.00716804	-0.104596	0.626686	-0.537317	0.00677641	0.0165658	0.93876	0.626881	0.0010451	-0.236607	0.265643	0.0436255	0.839598	0.822842	7.98755e-07	0.316494	0.13187	-0.401102	0.0520703	-0.302165	0.151266	-0.125271	0.559728	0.046467	0.829296	-0.337969	0.106255
NP_414586.1	turquoise	0.340069	0.103964	0.110333	0.607785	0.112836	0.599616	-0.112836	0.599616	-0.110333	0.607785	-0.276448	0.190984	-0.249589	0.23952	0.11921	0.57902	-0.490188	0.0150282	-0.209553	0.325726	-0.0793755	0.712364	-0.379716	0.0672267	-0.288769	0.17115	0.585984	0.0026217	-0.186918	0.381809	0.0632967	0.768888	0.752984	2.17576e-05	0.0851349	0.692453	-0.423768	0.0390557	-0.39454	0.0564061	-0.0775742	0.71863	0.134529	0.530835	-0.2735	0.195954
NP_414587.1	red	0.518359	0.00946024	0.17633	0.409822	0.0649969	0.762851	-0.0649969	0.762851	-0.17633	0.409822	-0.476257	0.0186399	-0.551327	0.00523012	0.164623	0.442071	-0.583379	0.00276868	-0.167288	0.434615	-0.413203	0.0447585	-0.403291	0.0506834	-0.145974	0.49612	0.887833	7.19145e-09	-0.388505	0.060636	-0.061284	0.776051	0.712114	9.49165e-05	-0.0546176	0.799901	-0.152253	0.477565	-0.159525	0.456526	-0.396028	0.0553992	0.49143	0.014736	-0.295652	0.160718
NP_414588.1	turquoise	0.324798	0.121486	0.327378	0.118384	-0.384999	0.0632022	0.384999	0.0632022	-0.327378	0.118384	-0.338338	0.10585	-0.353241	0.0904126	0.13287	0.53596	-0.625325	0.00108485	-0.270149	0.201708	0.0459685	0.831102	-0.328949	0.116524	-0.290625	0.168291	0.539685	0.00649111	-0.169267	0.42912	-0.0163247	0.93965	0.689267	0.000195041	0.247461	0.243683	-0.46207	0.0230129	-0.439232	0.0317595	-0.122563	0.568311	0.139513	0.515578	-0.215255	0.312427
NP_414589.1	red	0.447973	0.0281435	0.00754824	0.972076	-0.362053	0.082115	0.362053	0.082115	-0.00754824	0.972076	-0.398295	0.0538923	-0.743306	3.15967e-05	-0.00494359	0.98171	-0.558092	0.00459692	-0.243593	0.251369	-0.424589	0.0386379	-0.597771	0.00203647	0.0814507	0.705168	0.836378	3.56257e-07	-0.0949386	0.659016	0.0211747	0.921768	0.418611	0.041763	0.106155	0.621525	-0.118259	0.582073	0.203431	0.340375	-0.743433	3.1446e-05	0.56864	0.00373863	-0.582755	0.00280491
NP_414590.1	grey	-0.33547	0.10903	0.327299	0.118479	-0.633245	0.000895306	0.633245	0.000895306	-0.327299	0.118479	0.177641	0.406292	0.152474	0.476919	-0.125245	0.559812	-0.142596	0.506247	-0.131468	0.540311	0.575815	0.00323573	0.0357465	0.868294	-0.233745	0.271638	-0.283106	0.18008	0.241671	0.255245	-0.0523155	0.808179	-0.0454884	0.832841	0.3691	0.0759028	-0.361627	0.0825027	-0.330891	0.114254	0.116113	0.588987	-0.290802	0.168022	0.0837002	0.697395
NP_414591.1	cyan	-0.694016	0.000168814	-0.217113	0.308167	-0.260499	0.218917	0.260499	0.218917	0.217113	0.308167	0.829198	5.51474e-07	0.604274	0.00176422	-0.56519	0.00400305	0.683279	0.000233116	0.449676	0.0274791	0.405979	0.0490192	0.158322	0.459973	-0.0749997	0.727616	-0.557601	0.00464054	0.651899	0.000557545	0.54114	0.0063208	-0.631011	0.000945643	0.105476	0.623773	-0.220825	0.299765	0.0773951	0.719254	0.11812	0.582521	-0.258669	0.222287	-0.0912067	0.671674
NP_414592.1	yellow	-0.64141	0.000730445	-0.32382	0.122677	-0.0586172	0.78557	0.0586172	0.78557	0.32382	0.122677	0.760696	1.59658e-05	0.670549	0.000336126	-0.40143	0.0518608	0.79843	2.92614e-06	0.348463	0.0951656	0.408529	0.0474807	0.225084	0.2903	0.117211	0.585446	-0.693183	0.000173178	0.63003	0.000968493	0.454793	0.0255576	-0.639635	0.000763858	0.129521	0.546379	-0.118277	0.582015	0.189829	0.374303	0.24464	0.249273	-0.410326	0.0464192	-0.0611993	0.776353
NP_414593.1	yellow	-0.539798	0.00647778	-0.320214	0.127142	-0.0374949	0.861911	0.0374949	0.861911	0.320214	0.127142	0.71395	8.93157e-05	0.646191	0.000646617	-0.273915	0.195248	0.820667	9.0372e-07	0.321353	0.125719	0.336961	0.107369	0.250224	0.238287	0.2092	0.326559	-0.651098	0.000569357	0.598545	0.0020023	0.463029	0.0226935	-0.602879	0.00181984	0.157528	0.462255	-0.0844962	0.694652	0.180839	0.397755	0.31903	0.128633	-0.427331	0.0372676	-0.0353271	0.869827
NP_414594.1	tan	-0.424706	0.0385782	-0.162776	0.447281	-0.0792946	0.712645	0.0792946	0.712645	0.162776	0.447281	0.632061	0.000921677	0.465175	0.0219912	-0.279493	0.185943	0.581674	0.00286863	0.240301	0.258031	0.296497	0.159469	0.0386079	0.857852	0.104916	0.625627	-0.498962	0.0130632	0.61554	0.00136576	0.55619	0.004768	-0.407987	0.0478044	0.1756	0.411792	-0.190816	0.371778	0.121681	0.571119	0.138827	0.517667	-0.325818	0.120253	-0.142734	0.505832
NP_414596.1	green	0.181553	0.395862	-0.469535	0.0206189	-0.229902	0.279822	0.229902	0.279822	0.469535	0.0206189	0.032243	0.881109	-0.213297	0.316956	0.114782	0.593295	0.393894	0.0568476	-0.0960962	0.655108	-0.328272	0.117324	-0.194591	0.362211	0.74226	3.28654e-05	-0.194579	0.362241	0.511155	0.0106876	0.195796	0.359189	-0.521657	0.00893876	0.204981	0.336629	0.321786	0.125181	0.806392	1.95465e-06	-0.25539	0.228412	-0.031042	0.885508	-0.395179	0.0559722
NP_414597.1	grey	-0.322791	0.123939	0.0114327	0.957716	0.159269	0.45726	-0.159269	0.45726	-0.0114327	0.957716	0.379212	0.0676207	0.34914	0.0944809	-0.241799	0.254985	0.259173	0.221356	0.104113	0.628286	0.202031	0.343781	-0.184992	0.386822	-0.0808703	0.707178	-0.320322	0.127007	0.424818	0.0385216	0.509237	0.0110356	-0.15464	0.470605	0.148972	0.487217	-0.334943	0.109623	-0.0720768	0.73786	0.107625	0.616678	-0.318909	0.128787	-0.092044	0.668826
NP_414600.1	yellow	0.497164	0.0134477	0.156759	0.464471	-0.213458	0.316583	0.213458	0.316583	-0.156759	0.464471	-0.626227	0.00106165	-0.6709	0.000332833	0.45504	0.0254678	-0.796796	3.17173e-06	-0.624221	0.00111383	-0.0982372	0.647902	-0.445161	0.0292688	0.272017	0.198487	0.357654	0.0861826	-0.333098	0.111715	-0.019554	0.927739	0.35235	0.0912854	0.384958	0.0632332	-0.102837	0.632526	-0.109756	0.609676	-0.272627	0.197442	0.00461898	0.98291	0.103025	0.631902
NP_414601.1	pink	0.31956	0.127964	0.00126169	0.995332	-0.64389	0.00068586	0.64389	0.00068586	-0.00126169	0.995332	-0.33814	0.106067	-0.591717	0.00232135	0.251715	0.23541	-0.623373	0.00113655	-0.706952	0.000112338	0.175329	0.412526	-0.706987	0.00011221	0.398909	0.0534896	0.107833	0.615994	0.261083	0.217847	0.301068	0.15283	0.162744	0.447372	0.750533	2.39513e-05	-0.415998	0.0431901	0.0717069	0.73916	-0.387344	0.0614768	-0.222207	0.296673	-0.333743	0.110979
NP_414602.1	green	-0.673246	0.0003115	0.336685	0.107674	0.160667	0.453268	-0.160667	0.453268	-0.336685	0.107674	0.531773	0.00748557	0.677678	0.000274438	-0.479247	0.0178104	0.185317	0.385972	0.473456	0.0194449	0.566517	0.00389956	0.366785	0.0779035	-0.795065	3.45178e-06	-0.314164	0.134895	0.0260902	0.903681	0.0921405	0.668498	-0.0536134	0.803509	-0.203612	0.339938	-0.339059	0.105061	-0.651818	0.00055873	0.385685	0.0626936	-0.173717	0.416903	0.363659	0.0806667
NP_414603.1	turquoise	0.29268	0.165166	0.28848	0.171599	-0.282604	0.180887	0.282604	0.180887	-0.28848	0.171599	-0.241563	0.255463	-0.321079	0.126061	0.0598263	0.78125	-0.527356	0.00809382	-0.264145	0.212304	0.0455672	0.832556	-0.434429	0.0338985	-0.269328	0.203135	0.518345	0.0094625	-0.0667556	0.75662	0.0551426	0.798016	0.63846	0.000786685	0.156444	0.465382	-0.423822	0.0390282	-0.34564	0.09806	-0.103423	0.630579	0.107698	0.616436	-0.405567	0.0492716
NP_414604.1	turquoise	0.450417	0.0271939	0.427357	0.0372545	-0.0326894	0.879474	0.0326894	0.879474	-0.427357	0.0372545	-0.569725	0.00365861	-0.253511	0.231973	0.428999	0.0364528	-0.620743	0.0012095	-0.3693	0.0757324	0.0272426	0.899448	-0.156386	0.465549	-0.312911	0.136543	0.494351	0.0140678	-0.471796	0.0199352	-0.375079	0.0709178	0.875986	2.04963e-08	0.0711364	0.741165	-0.274524	0.194218	-0.537102	0.00680278	0.227466	0.28509	-0.00761222	0.971839	-0.0615003	0.77528
NP_414605.1	red	0.525997	0.008289	0.130796	0.542401	-0.215308	0.312307	0.215308	0.312307	-0.130796	0.542401	-0.472923	0.0196012	-0.663322	0.000410616	0.0962035	0.654746	-0.64593	0.000650964	-0.222016	0.297099	-0.404619	0.0498556	-0.496843	0.0135172	-0.114937	0.592794	0.924103	1.16416e-10	-0.309141	0.141585	-0.0461001	0.830625	0.667507	0.000365916	0.0125084	0.953741	-0.182142	0.394306	-0.081357	0.705492	-0.50365	0.0121032	0.538833	0.00659259	-0.445347	0.0291933
NP_414606.1	greenyellow	0.726539	5.81216e-05	0.239317	0.260045	-0.406159	0.0489094	0.406159	0.0489094	-0.239317	0.260045	-0.797267	3.09916e-06	-0.630911	0.000947941	0.740365	3.52773e-05	-0.672426	0.000318819	-0.761871	1.52154e-05	-0.0950487	0.658644	-0.337156	0.107153	0.344752	0.0989843	0.213317	0.31691	-0.187379	0.380615	-0.412537	0.0451385	0.451788	0.0266723	0.43768	0.0324385	-0.0171878	0.936465	-0.0185812	0.931326	0.018549	0.931445	-0.162873	0.447007	-0.0922026	0.668287
NP_414607.1	blue	-0.362064	0.0821048	0.274949	0.1935	0.05983	0.781237	-0.05983	0.781237	-0.274949	0.1935	0.193387	0.365248	0.592425	0.00228641	-0.0466758	0.82854	0.0656746	0.760448	0.277332	0.189512	0.503054	0.0122219	0.556641	0.00472696	-0.631637	0.000931304	-0.183986	0.389455	-0.36337	0.0809263	-0.269369	0.203063	0.178061	0.405164	-0.142108	0.507719	-0.220533	0.300421	-0.772569	9.68975e-06	0.637731	0.000801155	-0.229528	0.280626	0.583029	0.00278896
NP_414608.1	blue	-0.243986	0.25058	0.398895	0.0534991	-0.104305	0.627649	0.104305	0.627649	-0.398895	0.0534991	0.114087	0.595551	0.38722	0.0615669	-0.023293	0.913968	-0.230221	0.279138	0.0521618	0.808732	0.563855	0.00410955	0.200954	0.346414	-0.659103	0.000460408	-0.00881666	0.967386	-0.221314	0.298668	-0.0591417	0.783695	0.44147	0.0308005	0.119584	0.577821	-0.541611	0.00626653	-0.894887	3.64154e-09	0.486937	0.0158149	-0.263124	0.214141	0.341792	0.10211
NP_414609.1	turquoise	0.497434	0.0133894	0.0696565	0.746376	-0.16318	0.446137	0.16318	0.446137	-0.0696565	0.746376	-0.452138	0.0265406	-0.609141	0.00158134	0.124432	0.562381	-0.663569	0.000407852	-0.252536	0.233834	-0.348755	0.0948705	-0.560671	0.00437306	-0.110339	0.607766	0.861795	6.29962e-08	-0.279339	0.186196	0.0948374	0.659358	0.64702	0.000632964	0.0926449	0.666785	-0.289316	0.170304	-0.170968	0.424428	-0.424841	0.0385103	0.418073	0.0420539	-0.390353	0.0593153
NP_414610.1	turquoise	0.521774	0.00892064	-0.154593	0.470741	-0.334088	0.110589	0.334088	0.110589	0.154593	0.470741	-0.478888	0.0179085	-0.625725	0.00107451	0.215194	0.312568	-0.562509	0.00421925	-0.520717	0.00908485	-0.23352	0.272112	-0.631885	0.000925651	0.268708	0.204218	0.525112	0.00841817	-0.12952	0.546379	-0.0171499	0.936605	0.446941	0.0285527	0.290877	0.167906	-0.208364	0.328541	0.149436	0.485845	-0.425569	0.0381433	0.161275	0.451538	-0.511003	0.0107148
NP_414611.1	pink	-0.381622	0.0657527	-0.372241	0.0732522	0.0796283	0.711486	-0.0796283	0.711486	0.372241	0.0732522	0.395115	0.0560152	0.12996	0.545007	-0.645741	0.000654131	0.336542	0.107834	0.657023	0.000486814	-0.237077	0.264667	0.255348	0.228492	-0.21886	0.304197	0.216212	0.310229	-0.159594	0.45633	0.00295378	0.989071	-0.458296	0.024306	-0.541781	0.00624701	0.30224	0.15116	0.228446	0.282963	-0.424599	0.0386327	0.612978	0.00144886	0.095725	0.65636
NP_414613.1	turquoise	-0.0117962	0.956373	-0.502657	0.0123015	-0.094094	0.661873	0.094094	0.661873	0.502657	0.0123015	0.124629	0.56176	-0.226229	0.287789	-0.119294	0.578751	0.419411	0.0413333	0.175631	0.411709	-0.427985	0.0369464	0.083406	0.69841	0.648988	0.000601537	-0.0307667	0.886517	0.150334	0.4832	0.0028937	0.989293	-0.68555	0.000217978	-0.135306	0.528444	0.625823	0.00107199	0.841008	2.65782e-07	-0.471127	0.0201356	0.349776	0.0938411	-0.128209	0.550483
NP_414614.1	blue	0.100863	0.639107	-0.577785	0.00310807	-0.127646	0.55225	0.127646	0.55225	0.577785	0.00310807	0.081963	0.703395	-0.333471	0.111289	-0.0885807	0.680633	0.365726	0.0788311	0.0253214	0.906507	-0.463637	0.0224927	-0.175102	0.413141	0.762786	1.46524e-05	-0.0201099	0.925691	0.336921	0.107413	0.18223	0.394074	-0.618384	0.00127835	0.0101624	0.962411	0.492223	0.014552	0.954314	5.04499e-13	-0.564905	0.00402563	0.272332	0.197946	-0.383073	0.0646474
NP_414615.4	turquoise	-0.0966876	0.653114	-0.54462	0.0059287	0.260151	0.219555	-0.260151	0.219555	0.54462	0.0059287	0.142545	0.506402	0.0631905	0.769265	-0.101105	0.6383	0.427678	0.037097	0.223725	0.2933	-0.31777	0.130234	0.171211	0.423759	0.439641	0.0315823	-0.104992	0.625374	-0.127142	0.553833	0.0576856	0.788902	-0.523468	0.00866266	-0.239709	0.259242	0.449551	0.0275275	0.509862	0.0109213	-0.17406	0.415969	0.154017	0.472417	0.122926	0.567158
NP_414616.1	green	0.170433	0.425901	-0.474014	0.0192821	-0.303599	0.149239	0.303599	0.149239	0.474014	0.0192821	0.093477	0.663963	-0.214219	0.314818	0.109626	0.610104	0.413925	0.044349	-0.127316	0.553287	-0.261388	0.217292	-0.24507	0.248414	0.802024	2.44433e-06	-0.129726	0.545736	0.5551	0.00486856	0.285006	0.177048	-0.45703	0.0247524	0.309436	0.141186	0.221347	0.298596	0.790351	4.32913e-06	-0.289539	0.169961	-0.0381779	0.85942	-0.518566	0.00942682
NP_414617.1	grey	-0.264069	0.212439	0.191622	0.369725	-0.288739	0.171197	0.288739	0.171197	-0.191622	0.369725	0.279486	0.185954	0.189939	0.374022	-0.204018	0.338954	-0.151097	0.480954	-0.100862	0.639111	0.462118	0.0229968	-0.305579	0.146472	-0.264076	0.212426	-0.00284294	0.989481	0.264936	0.210886	0.490593	0.0149324	0.302307	0.151064	0.382734	0.0649045	-0.67667	0.000282506	-0.469096	0.020754	0.116327	0.588297	-0.294882	0.161862	-0.183472	0.390803
NP_414618.4	blue	0.257205	0.225007	0.614847	0.00138782	0.162268	0.448719	-0.162268	0.448719	-0.614847	0.00138782	-0.284721	0.177502	-0.158556	0.459301	0.22508	0.290309	-0.465033	0.0220371	-0.1737	0.416949	-0.0607174	0.778071	-0.223764	0.293215	-0.398227	0.0539372	0.277119	0.189866	-0.079333	0.712512	0.0147188	0.945578	0.557308	0.00466683	0.0435202	0.839981	-0.300404	0.153782	-0.507347	0.0113877	0.216743	0.309013	-0.0523527	0.808045	-0.0440663	0.837999
NP_414620.1	blue	0.304913	0.147397	-0.546805	0.00569305	-0.35481	0.0888906	0.35481	0.0888906	0.546805	0.00569305	-0.0906276	0.673646	-0.470301	0.0203852	0.118694	0.580676	0.189374	0.37547	-0.193487	0.364994	-0.442114	0.0305287	-0.368535	0.0763879	0.841234	2.61948e-07	0.0797433	0.711087	0.376621	0.0696738	0.223188	0.29449	-0.433406	0.0343684	0.256279	0.226741	0.312705	0.136814	0.867891	3.95081e-08	-0.524115	0.00856579	0.160734	0.453076	-0.493208	0.0143261
NP_414622.1	brown	-0.656072	0.000499324	-0.0599652	0.780754	0.0798241	0.710806	-0.0798241	0.710806	0.0599652	0.780754	0.678382	0.000268912	0.799535	2.76967e-06	-0.352282	0.0913522	0.731813	4.82116e-05	0.392533	0.0577866	0.497749	0.0133215	0.411684	0.0456291	-0.176684	0.408866	-0.756645	1.88108e-05	0.479825	0.0176538	0.19805	0.353571	-0.479111	0.0178477	-0.0364375	0.865771	-0.0978908	0.649066	-0.0507308	0.813888	0.495076	0.0139056	-0.465641	0.0218413	0.109023	0.612082
NP_414623.1	salmon	-0.11058	0.606978	0.167658	0.433585	-0.24801	0.242603	0.24801	0.242603	-0.167658	0.433585	0.0678666	0.752692	0.238727	0.261258	0.285313	0.176563	-0.0023914	0.991152	-0.522139	0.00886456	0.641085	0.000736457	-0.217815	0.306567	0.2194	0.302975	-0.632683	0.000907753	0.514239	0.010147	0.242018	0.254543	0.0332734	0.877337	0.66764	0.000364559	-0.458873	0.0241047	-0.181293	0.396552	0.44759	0.0282947	-0.869124	3.58499e-08	-0.0803565	0.708959
NP_414624.1	green	0.559759	0.00445115	-0.052167	0.808713	-0.137715	0.521058	0.137715	0.521058	0.052167	0.808713	-0.533169	0.00730137	-0.586588	0.00258857	0.567799	0.00380175	-0.155538	0.468001	-0.521848	0.00890931	-0.393549	0.0570844	-0.248409	0.241822	0.79399	3.63658e-06	0.00298565	0.988953	0.0482633	0.822797	-0.21337	0.316787	-0.150191	0.48362	0.241553	0.255485	0.453654	0.0259758	0.625361	0.00108393	-0.210735	0.322941	-0.0416269	0.84686	-0.16142	0.451124
NP_414625.1	green	0.739534	3.63838e-05	-0.159128	0.457663	-0.00772068	0.971438	0.00772068	0.971438	0.159128	0.457663	-0.674822	0.000297853	-0.694787	0.000164861	0.642699	0.000706959	-0.241643	0.255302	-0.461585	0.023176	-0.617024	0.00131954	-0.21465	0.313823	0.79001	4.39974e-06	0.265556	0.20978	-0.232566	0.274132	-0.262416	0.215422	0.00914186	0.966183	0.0937846	0.662921	0.543346	0.00606985	0.589287	0.00244485	-0.251978	0.234904	0.163905	0.444094	-0.0845783	0.694369
NP_414626.1	blue	0.56747	0.00382664	-0.318974	0.128704	0.0726222	0.735945	-0.0726222	0.735945	0.318974	0.128704	-0.42207	0.0399311	-0.633975	0.000879358	0.420774	0.0406099	-0.0928973	0.665928	-0.236362	0.266154	-0.702287	0.000130427	-0.269363	0.203075	0.770085	1.07828e-05	0.340983	0.102978	-0.102189	0.634686	0.0598077	0.781317	-0.205989	0.334208	0.067088	0.755445	0.4941	0.014124	0.620505	0.0012163	-0.408735	0.0473577	0.2877	0.172812	-0.0804031	0.708798
NP_414627.1	blue	0.371229	0.0740987	-0.469268	0.0207011	0.069663	0.746353	-0.069663	0.746353	0.469268	0.0207011	-0.280913	0.183623	-0.55165	0.00519836	0.0865738	0.687508	0.0829297	0.700054	-0.0264856	0.902228	-0.717745	7.86528e-05	-0.123436	0.565538	0.677829	0.000273244	0.222633	0.295725	-0.106722	0.619655	-0.111991	0.602369	-0.407572	0.0480537	-0.244453	0.249645	0.715153	8.58053e-05	0.89185	4.90902e-09	-0.59082	0.0023663	0.482019	0.0170688	-0.163652	0.444808
NP_414628.1	blue	0.38984	0.0596796	-0.481102	0.0173114	0.057899	0.788138	-0.057899	0.788138	0.481102	0.0173114	-0.252458	0.233984	-0.552607	0.00510505	0.0952127	0.65809	0.122324	0.569074	0.0271753	0.899695	-0.763782	1.40608e-05	-0.0966876	0.653114	0.684237	0.000226622	0.311181	0.13884	-0.115283	0.591672	-0.092247	0.668136	-0.393743	0.0569517	-0.248537	0.241571	0.716247	8.27195e-05	0.87286	2.65471e-08	-0.589061	0.00245666	0.540042	0.00644896	-0.178786	0.403225
NP_414629.1	blue	0.36971	0.0753826	-0.47916	0.0178343	0.121061	0.573099	-0.121061	0.573099	0.47916	0.0178343	-0.25422	0.230624	-0.48034	0.0175149	0.157845	0.461345	0.146174	0.495522	0.0411451	0.848613	-0.730902	4.98087e-05	-0.0060199	0.977728	0.688743	0.00019814	0.261812	0.216518	-0.198231	0.353124	-0.107744	0.616286	-0.40715	0.0483079	-0.249078	0.240515	0.733638	4.51473e-05	0.789619	4.48192e-06	-0.478286	0.0180738	0.479096	0.0178515	-0.0226867	0.9162
NP_414630.1	black	0.324393	0.121978	-0.46512	0.0220091	0.136032	0.526211	-0.136032	0.526211	0.46512	0.0220091	-0.297775	0.157593	-0.426827	0.0375163	0.168367	0.431613	0.133374	0.534402	0.0243862	0.909946	-0.642117	0.000717486	0.115295	0.591634	0.648279	0.000612701	0.155557	0.467946	-0.292627	0.165247	-0.288797	0.171107	-0.425674	0.0380907	-0.300836	0.153162	0.807515	1.84372e-06	0.775257	8.61862e-06	-0.427043	0.0374098	0.439493	0.0316466	0.115568	0.590752
NP_414631.1	black	0.263895	0.212752	-0.486088	0.0160258	0.201473	0.345144	-0.201473	0.345144	0.486088	0.0160258	-0.195487	0.359963	-0.315754	0.132826	0.0990558	0.645156	0.205977	0.334236	0.215498	0.311869	-0.689885	0.000191439	0.186816	0.382073	0.491303	0.0147658	0.247854	0.242909	-0.34591	0.0977803	-0.204768	0.337143	-0.445456	0.0291491	-0.406432	0.0487434	0.772615	9.6708e-06	0.624811	0.00109826	-0.345299	0.0984142	0.508025	0.0112604	0.216314	0.309996
NP_414632.1	black	0.0904013	0.674417	-0.479515	0.0177376	0.340763	0.103214	-0.340763	0.103214	0.479515	0.0177376	-0.0622168	0.772729	-0.100497	0.640331	-0.00315369	0.988331	0.362412	0.0817893	0.37404	0.0717658	-0.606864	0.00166478	0.383689	0.0641827	0.370118	0.0750363	0.12416	0.563243	-0.41165	0.0456488	-0.262664	0.214973	-0.515232	0.00997792	-0.545195	0.00586589	0.819171	9.82827e-07	0.558087	0.00459735	-0.210826	0.322726	0.478228	0.0180897	0.341786	0.102116
NP_414633.1	black	0.0755043	0.725852	-0.470693	0.0202664	0.288451	0.171644	-0.288451	0.171644	0.470693	0.0202664	-0.0649678	0.762954	-0.134395	0.531249	-0.035101	0.870653	0.371887	0.0735474	0.321716	0.125268	-0.570486	0.00360334	0.37414	0.0716838	0.439561	0.031617	0.0553242	0.797364	-0.366306	0.0783219	-0.313782	0.135395	-0.551147	0.00524798	-0.533474	0.00726161	0.866277	4.48018e-08	0.677816	0.000273341	-0.28097	0.18353	0.473041	0.0195663	0.266342	0.208383
NP_414634.1	black	-0.0134841	0.950137	-0.306752	0.14485	0.386047	0.0624267	-0.386047	0.0624267	0.306752	0.14485	0.00360942	0.986645	0.0579462	0.787969	-0.0311204	0.885221	0.478792	0.0179347	0.483768	0.0166139	-0.535214	0.00703847	0.619063	0.00125817	0.231826	0.275705	0.048242	0.822874	-0.465566	0.0218654	-0.474201	0.0192279	-0.496212	0.013655	-0.676976	0.00028004	0.901103	1.9187e-09	0.481063	0.0173217	-0.0503718	0.815183	0.477768	0.0182169	0.413596	0.0445354
NP_414635.1	purple	-0.229967	0.279683	-0.0467505	0.828269	0.475545	0.0188418	-0.475545	0.0188418	0.0467505	0.828269	0.115426	0.591211	0.451127	0.0269228	-0.00692564	0.974378	0.441989	0.0305812	0.541899	0.00623353	-0.109949	0.609044	0.873347	2.55088e-08	-0.18116	0.396904	-0.132751	0.53633	-0.605189	0.00172854	-0.519434	0.00928764	-0.268453	0.204663	-0.627454	0.00103081	0.592815	0.00226733	-0.114824	0.593158	0.41562	0.0433995	0.182688	0.392866	0.760919	1.58213e-05
NP_414636.1	turquoise	-0.348487	0.0951419	-0.146392	0.494875	0.26394	0.212672	-0.26394	0.212672	0.146392	0.494875	0.260228	0.219413	0.613482	0.00143217	0.0141212	0.947784	0.527989	0.00800414	0.317367	0.130749	0.256179	0.226928	0.713765	8.98674e-05	-0.0347306	0.872007	-0.604484	0.00175598	-0.179914	0.400213	-0.301621	0.15204	-0.435661	0.0333394	-0.271207	0.19988	0.35185	0.0917775	-0.0802279	0.709405	0.556573	0.00473313	-0.280427	0.184414	0.680208	0.000255045
NP_414637.1	black	0.386663	0.0619742	-0.166761	0.436082	-0.0636981	0.767461	0.0636981	0.767461	0.166761	0.436082	-0.433305	0.0344154	-0.27998	0.185144	0.432508	0.0347852	0.0260489	0.903833	-0.088638	0.680437	-0.391806	0.0582929	0.32991	0.115397	0.411336	0.0458305	0.0216191	0.920131	-0.375339	0.0707069	-0.666032	0.000381157	-0.24229	0.253991	-0.207593	0.330374	0.716072	8.32069e-05	0.390006	0.0595616	0.0201382	0.925587	0.18896	0.376535	0.336401	0.107991
NP_414638.1	greenyellow	0.618897	0.00126308	0.102887	0.63236	0.336413	0.107977	-0.336413	0.107977	-0.102887	0.63236	-0.766229	1.26965e-05	-0.373666	0.0720727	0.822234	8.26959e-07	-0.30918	0.141532	-0.472572	0.0197048	-0.338753	0.105395	0.132487	0.537147	0.457389	0.0246251	0.0102741	0.961998	-0.542449	0.00617081	-0.592323	0.00229139	0.151468	0.479866	-0.0226294	0.916411	0.530658	0.00763528	0.129456	0.54658	0.259142	0.221413	-0.1362	0.525695	0.424919	0.0384708
NP_414639.2	turquoise	-0.143897	0.502335	-0.302978	0.150114	0.381107	0.0661487	-0.381107	0.0661487	0.302978	0.150114	0.128	0.551138	-0.0728568	0.735122	-0.167124	0.435071	0.286125	0.17528	0.20129	0.34559	-0.341303	0.102633	0.0853033	0.691874	0.368878	0.0760929	-0.274927	0.193536	0.0703112	0.744069	0.127361	0.553144	-0.717137	8.02808e-05	-0.261245	0.217552	0.545847	0.00579535	0.571734	0.00351423	-0.282151	0.181617	0.149275	0.48632	0.202853	0.341778
NP_414640.1	green	0.0878089	0.683274	-0.495119	0.0138961	0.292117	0.166019	-0.292117	0.166019	0.495119	0.0138961	0.0564182	0.793441	-0.145753	0.496779	0.0834142	0.698382	0.422913	0.0394944	0.0585441	0.785831	-0.421352	0.0403064	0.0646726	0.764001	0.733475	4.54142e-05	-0.139874	0.514482	0.0884841	0.680963	0.138605	0.518341	-0.545181	0.00586741	-0.101152	0.638144	0.577982	0.00309556	0.748387	2.60296e-05	-0.229279	0.281164	0.113207	0.59841	-0.0501943	0.815823
NP_414641.1	blue	0.223641	0.293487	-0.257465	0.224523	0.161917	0.449714	-0.161917	0.449714	0.257465	0.224523	-0.183656	0.390319	-0.565134	0.00400746	-0.127669	0.552179	-0.178032	0.405244	-0.0447747	0.835429	-0.544575	0.00593362	-0.302608	0.150637	0.371331	0.0740133	0.436596	0.0329195	-0.155658	0.467655	0.103672	0.629751	-0.108912	0.612444	-0.173135	0.418489	0.336084	0.108344	0.561133	0.00433402	-0.750829	2.36765e-05	0.554975	0.0048802	-0.256121	0.227037
NP_414643.1	blue	0.131732	0.53949	-0.499247	0.0130032	-0.0701367	0.744684	0.0701367	0.744684	0.499247	0.0130032	0.0294997	0.891163	-0.332111	0.112845	-0.0618627	0.773989	0.34682	0.096843	0.0457984	0.831718	-0.505564	0.0117283	-0.131024	0.541692	0.736029	4.13916e-05	-0.0204334	0.924499	0.245938	0.24669	0.139113	0.516794	-0.599324	0.00196843	-0.062042	0.773351	0.542589	0.00615494	0.928111	6.53259e-11	-0.51819	0.00948775	0.28722	0.173562	-0.315022	0.133775
NP_414644.1	green	0.469294	0.020693	-0.325894	0.120161	-0.243557	0.251439	0.243557	0.251439	0.325894	0.120161	-0.404378	0.0500049	-0.586226	0.00260836	0.401292	0.0519492	-0.189343	0.375551	-0.602874	0.00182005	-0.276035	0.191674	-0.579739	0.00298573	0.833093	4.36209e-07	-0.0478524	0.824283	0.30009	0.154234	0.181667	0.395561	-0.187247	0.380955	0.480291	0.0175282	0.120156	0.575992	0.660527	0.000443044	-0.374092	0.0717237	-0.168446	0.431395	-0.394946	0.0561299
NP_414645.1	grey	-0.0616305	0.774817	0.152787	0.476004	-0.241439	0.255715	0.241439	0.255715	-0.152787	0.476004	0.179219	0.402068	0.0135985	0.949715	-0.155126	0.469195	-0.0232017	0.914304	-0.0315816	0.883531	0.137059	0.523064	-0.369456	0.0755989	-0.0896989	0.676813	-0.0903668	0.674535	0.516348	0.00979056	0.480936	0.0173555	-0.0328612	0.878846	0.330468	0.114746	-0.447108	0.0284859	-0.0726254	0.735934	-0.129162	0.547498	-0.155678	0.467595	-0.279498	0.185935
NP_414646.1	tan	0.190727	0.372007	-0.0185772	0.931341	-0.274819	0.193719	0.274819	0.193719	0.0185772	0.931341	0.0399654	0.852906	-0.365711	0.0788444	-0.0663693	0.757988	0.00536033	0.980168	-0.0073806	0.972696	-0.288871	0.170992	-0.334684	0.109915	0.164207	0.443242	0.355298	0.0884214	0.437149	0.0326735	0.166889	0.435728	-0.0154198	0.94299	0.114618	0.593827	0.0129631	0.952062	0.33411	0.110564	-0.388202	0.060854	0.299325	0.155338	-0.593635	0.00222766
NP_414648.1	turquoise	0.0846701	0.694053	0.419896	0.0410748	-0.218539	0.304923	0.218539	0.304923	-0.419896	0.0410748	-0.110285	0.607942	-0.0944905	0.660531	-0.0141374	0.947724	-0.273109	0.196619	-0.0659294	0.759546	0.0294176	0.891464	-0.245245	0.248066	-0.274833	0.193696	0.365255	0.079247	-0.134107	0.532136	0.0787937	0.714386	0.4994	0.0129709	0.0305904	0.887164	-0.314795	0.134071	-0.294747	0.162064	0.0375329	0.861773	0.0652387	0.761993	-0.329827	0.115495
NP_414649.1	green	-0.455363	0.0253507	0.265548	0.209795	-0.0635923	0.767837	0.0635923	0.767837	-0.265548	0.209795	0.3681	0.0767627	0.555864	0.00479792	-0.257962	0.223597	0.0983182	0.647631	0.355135	0.0885779	0.464431	0.0222326	0.375523	0.0705578	-0.674809	0.000297965	-0.142377	0.506907	-0.110578	0.606984	0.00216107	0.992004	0.0749974	0.727624	-0.0869983	0.686052	-0.363091	0.0811767	-0.715337	8.52793e-05	0.459573	0.0238621	-0.152805	0.475951	0.360538	0.0834991
NP_414650.1	turquoise	0.429632	0.0361475	0.0190086	0.92975	0.105823	0.622625	-0.105823	0.622625	-0.0190086	0.92975	-0.361655	0.0824765	-0.28587	0.175682	0.121067	0.573078	-0.285131	0.176851	0.0179477	0.933662	-0.364294	0.080099	-0.101099	0.638321	-0.224887	0.290734	0.650067	0.000584888	-0.39945	0.0531365	-0.348666	0.0949601	0.53106	0.00758098	-0.297487	0.158013	0.0582476	0.786891	-0.0956475	0.656622	-0.140763	0.511784	0.430879	0.0355517	-0.200939	0.346451
NP_414651.1	yellow	-0.626279	0.00106034	-0.276545	0.190822	-0.124227	0.563033	0.124227	0.563033	0.276545	0.190822	0.78408	5.8008e-06	0.504218	0.0119908	-0.595503	0.00213952	0.691412	0.000182787	0.465	0.022048	0.264752	0.211215	0.076155	0.723579	-0.062553	0.771532	-0.487275	0.0157316	0.741494	3.38221e-05	0.5068	0.0114913	-0.659515	0.00045532	0.0169146	0.937473	-0.130125	0.544492	0.244628	0.249295	-0.0381549	0.859504	-0.135111	0.529041	-0.249082	0.240508
NP_414652.1	yellow	-0.427118	0.0373724	-0.101079	0.638388	0.458048	0.0243929	-0.458048	0.0243929	0.101079	0.638388	0.443641	0.0298918	0.526077	0.0082773	-0.402975	0.0508814	0.755367	1.97965e-05	0.727425	5.63411e-05	-0.199028	0.351152	0.60105	0.00189505	-0.208272	0.328758	-0.279934	0.18522	-0.0108737	0.959782	-0.219958	0.301714	-0.579415	0.00300573	-0.686281	0.000213291	0.528379	0.00794934	0.275809	0.192053	0.136271	0.52548	0.237232	0.264346	0.213634	0.316175
NP_414653.1	blue	-0.0899817	0.675848	-0.287884	0.172525	0.586732	0.00258074	-0.586732	0.00258074	0.287884	0.172525	0.163671	0.444753	0.213699	0.316024	-0.21758	0.307104	0.574253	0.00334002	0.648658	0.000606719	-0.573445	0.00339507	0.486734	0.0158652	-0.047774	0.824566	0.014892	0.944938	-0.222837	0.295271	-0.298921	0.155923	-0.490739	0.0148981	-0.765633	1.30174e-05	0.698811	0.000145515	0.402934	0.0509073	-0.0455258	0.832705	0.470024	0.0204695	0.232747	0.273749
NP_414654.1	tan	-0.630397	0.000959895	-0.308216	0.142843	-0.231574	0.276242	0.231574	0.276242	0.308216	0.142843	0.716313	8.25359e-05	0.625703	0.00107509	-0.407878	0.0478699	0.728912	5.34608e-05	0.413332	0.0446852	0.447134	0.0284754	0.410587	0.0462664	0.0699171	0.745458	-0.550903	0.00527217	0.379061	0.0677389	0.26474	0.211237	-0.599831	0.0019466	0.05613	0.794474	-0.0263113	0.902869	0.105098	0.625022	0.198299	0.352955	-0.235019	0.268959	0.105386	0.62407
NP_414655.1	red	-0.146607	0.494233	0.00660091	0.975579	0.207193	0.331328	-0.207193	0.331328	-0.00660091	0.975579	0.155881	0.467009	0.276701	0.190561	0.174916	0.413645	0.308542	0.142398	-0.144319	0.501068	0.234422	0.270212	-9.90679e-05	0.999633	0.339597	0.104475	-0.587328	0.00254848	0.392283	0.0579605	0.31619	0.132262	-0.327708	0.117992	0.344609	0.0991331	-0.0999164	0.642273	0.103594	0.630012	0.288447	0.171649	-0.572095	0.00348878	0.0831351	0.699345
NP_414656.1	turquoise	-0.0413737	0.847781	-0.644321	0.000678352	0.222266	0.296541	-0.222266	0.296541	0.644321	0.000678352	0.15148	0.47983	0.0165984	0.93864	0.000868607	0.996786	0.483641	0.0166466	0.12171	0.571029	-0.269866	0.2022	0.126892	0.554619	0.671446	0.000327756	-0.224286	0.292059	0.0562664	0.793985	0.188378	0.378035	-0.606217	0.00168914	-0.0516041	0.810741	0.462684	0.022808	0.648326	0.000611967	-0.197191	0.355707	0.0397065	0.853849	0.104775	0.626092
NP_414657.1	turquoise	-0.082091	0.702952	-0.647959	0.0006178	0.239687	0.259288	-0.239687	0.259288	0.647959	0.0006178	0.228315	0.283247	0.116292	0.588412	-0.0341994	0.873949	0.61225	0.00147324	0.279659	0.18567	-0.311646	0.13822	0.299342	0.155313	0.589677	0.00242468	-0.205637	0.335053	0.0061341	0.977306	0.105636	0.623242	-0.633796	0.000883256	-0.192805	0.36672	0.553375	0.00503121	0.615362	0.0013714	-0.0968059	0.652716	0.114841	0.593104	0.154966	0.469659
NP_414658.1	green	0.309058	0.141697	-0.54512	0.00587399	-0.329956	0.115343	0.329956	0.115343	0.54512	0.00587399	-0.0479427	0.823956	-0.316252	0.132182	0.240165	0.258309	0.239987	0.258673	-0.259078	0.221531	-0.2826	0.180894	-0.382607	0.0650007	0.846618	1.84028e-07	-0.0681271	0.751772	0.484695	0.0163767	0.374304	0.0715501	-0.385854	0.0625692	0.428119	0.0368811	0.123699	0.564706	0.703198	0.000126707	-0.28871	0.171243	-0.104621	0.626603	-0.4385	0.0320784
NP_414659.1	turquoise	0.199248	0.350608	0.300428	0.153747	-0.162672	0.447575	0.162672	0.447575	-0.300428	0.153747	-0.253826	0.231373	-0.176493	0.409381	-0.0302082	0.888565	-0.512744	0.0104061	-0.00167192	0.993814	-0.00544833	0.979842	-0.153358	0.474337	-0.596992	0.00207138	0.642654	0.000707765	-0.346026	0.0976607	-0.221056	0.299247	0.716173	8.2927e-05	-0.0962911	0.654451	-0.357613	0.0862211	-0.54063	0.00638005	-0.0689811	0.748757	0.31692	0.131322	-0.122777	0.567632
NP_414660.1	green	0.505725	0.0116971	-0.450312	0.0272342	-0.340107	0.103923	0.340107	0.103923	0.450312	0.0272342	-0.380331	0.0667489	-0.576919	0.00316365	0.375003	0.0709799	-0.0520173	0.809252	-0.466744	0.0214893	-0.367358	0.0774041	-0.419172	0.0414613	0.869962	3.35411e-08	0.0490895	0.819812	0.192446	0.36763	0.00855151	0.968366	-0.245771	0.247021	0.337817	0.106422	0.29357	0.163826	0.773612	9.2608e-06	-0.404565	0.0498892	0.00497294	0.981601	-0.42226	0.0398327
NP_414661.2	black	-0.595192	0.00215397	-0.0185619	0.931397	0.245031	0.248493	-0.245031	0.248493	0.0185619	0.931397	0.479983	0.0176111	0.556229	0.00476446	-0.399798	0.0529107	0.719393	7.43807e-05	0.679024	0.000263964	0.0349284	0.871284	0.836812	3.46736e-07	-0.151184	0.480698	-0.425862	0.0379969	-0.142911	0.505298	-0.384379	0.063665	-0.654997	0.000513792	-0.605379	0.00172118	0.608661	0.00159862	0.218381	0.305282	0.182401	0.393624	0.184904	0.387051	0.430044	0.0359497
NP_414662.1	blue	0.210481	0.323539	-0.611381	0.0015028	-0.0640449	0.766229	0.0640449	0.766229	0.611381	0.0015028	-0.0828728	0.700251	-0.402822	0.0509781	-0.0196091	0.927537	0.236771	0.265301	-0.0802498	0.70933	-0.477515	0.018287	-0.182323	0.393828	0.73568	4.19217e-05	0.00279857	0.989645	0.177082	0.407794	-0.0136728	0.94944	-0.506495	0.0115494	-0.0581248	0.78733	0.537597	0.00674208	0.951535	9.53636e-13	-0.555586	0.00482351	0.277824	0.188695	-0.371268	0.0740658
NP_414663.1	green	0.463767	0.0224498	-0.42964	0.0361435	-0.400596	0.0523951	0.400596	0.0523951	0.42964	0.0361435	-0.414712	0.043906	-0.593928	0.00221361	0.370745	0.0745059	-0.185841	0.384607	-0.588812	0.00246965	-0.22652	0.287151	-0.439917	0.0314633	0.83371	4.20063e-07	-0.00393507	0.98544	0.163746	0.444541	-0.0516258	0.810662	-0.169951	0.42723	0.406809	0.0485141	0.218548	0.304904	0.684607	0.000224158	-0.382056	0.0654212	-0.0771707	0.720036	-0.384718	0.0634119
NP_414664.4	brown	-0.426977	0.0374422	0.27534	0.192842	0.439941	0.0314533	-0.439941	0.0314533	-0.27534	0.192842	0.365829	0.0787407	0.784557	5.67504e-06	-0.00481342	0.982191	0.321033	0.126118	0.266364	0.208346	0.508586	0.0111559	0.486043	0.0160371	-0.469319	0.0206853	-0.486843	0.015838	-0.0565647	0.792916	0.0741144	0.730714	0.0388058	0.857131	-0.0625964	0.771378	-0.276188	0.191418	-0.682802	0.00023641	0.818108	1.04278e-06	-0.52368	0.0086308	0.524084	0.00857035
NP_414665.1	brown	-0.689605	0.000193062	-0.0163557	0.939536	-0.0127636	0.952799	0.0127636	0.952799	0.0163557	0.939536	0.827966	5.93233e-07	0.789253	4.55989e-06	-0.443136	0.0301015	0.796382	3.23678e-06	0.630379	0.000960302	0.376161	0.0700433	0.505302	0.0117791	-0.253901	0.23123	-0.364827	0.0796254	0.357764	0.0860791	0.30195	0.151572	-0.372495	0.073041	-0.0956289	0.656684	-0.134487	0.530964	-0.191546	0.369916	0.396263	0.0552417	-0.155393	0.468423	0.0813155	0.705636
NP_414666.1	green	0.443149	0.030096	-0.292495	0.165446	-0.4708	0.020234	0.4708	0.020234	0.292495	0.165446	-0.464086	0.0223453	-0.557982	0.00460661	0.437313	0.0326007	-0.385808	0.0626032	-0.74265	3.2387e-05	0.00664373	0.975421	-0.527258	0.00810772	0.743163	3.17671e-05	-0.0271531	0.899776	0.101373	0.637404	0.0772256	0.719844	0.0452135	0.833837	0.619143	0.00125583	-0.0762393	0.723285	0.405973	0.0490233	-0.288952	0.170867	-0.260412	0.219075	-0.31323	0.136121
NP_414667.4	turquoise	-0.0100674	0.962762	-0.445672	0.0290617	0.126995	0.554297	-0.126995	0.554297	0.445672	0.0290617	0.0601555	0.780075	-0.126029	0.557338	0.0545055	0.800303	0.397668	0.0543056	-0.0513544	0.81164	-0.270955	0.200313	0.0355833	0.868891	0.749288	2.51378e-05	-0.290916	0.167846	0.161185	0.451793	0.0268806	0.900777	-0.64012	0.000754586	-1.94884e-05	0.999928	0.542141	0.00620583	0.78458	5.66909e-06	-0.242036	0.254506	-0.00547965	0.979727	-0.0685035	0.750443
NP_414668.1	green	-0.212047	0.319867	-0.135152	0.528916	-0.396574	0.0550337	0.396574	0.0550337	0.135152	0.528916	0.310993	0.139091	0.0864273	0.688011	0.00330635	0.987767	0.243992	0.250568	-0.286956	0.173975	0.360606	0.0834369	-0.234437	0.270181	0.479829	0.0176527	-0.56484	0.00403077	0.73854	3.7746e-05	0.404343	0.0500268	-0.443635	0.0298945	0.600922	0.00190042	-0.206274	0.333525	0.278211	0.188053	0.0219529	0.918902	-0.5273	0.0081017	-0.217993	0.306164
NP_414669.1	greenyellow	0.51489	0.0100359	0.0499819	0.81659	-0.0450743	0.834342	0.0450743	0.834342	-0.0499819	0.81659	-0.492375	0.014517	-0.279785	0.185464	0.670396	0.000337571	-0.394545	0.056403	-0.678341	0.000269231	0.0988291	0.645916	-0.337589	0.106674	0.341175	0.102771	-0.15001	0.484152	0.0813655	0.705463	-0.0260559	0.903807	0.253018	0.232912	0.506093	0.0116264	-0.176399	0.409634	-0.0886058	0.680547	0.271364	0.199609	-0.518105	0.00950142	-0.00862372	0.968099
NP_414670.1	black	0.473719	0.0193682	-0.312293	0.13736	0.19372	0.364406	-0.19372	0.364406	0.312293	0.13736	-0.466944	0.0214258	-0.318152	0.129747	0.472907	0.0196058	0.137273	0.522409	-0.0464028	0.829529	-0.6309	0.000948196	0.272481	0.197691	0.534459	0.0071346	0.038887	0.856835	-0.33257	0.112318	-0.56987	0.003648	-0.325275	0.120909	-0.300783	0.153237	0.829023	5.57253e-07	0.572545	0.00345736	-0.000155254	0.999426	0.22472	0.291102	0.234831	0.269352
NP_414671.1	grey	-0.0752385	0.726781	0.0589194	0.784489	0.449805	0.0274291	-0.449805	0.0274291	-0.0589194	0.784489	0.0409356	0.849375	0.180827	0.397786	-0.0120519	0.955428	0.112234	0.601576	0.3026	0.150649	-0.150916	0.481486	0.332171	0.112776	-0.168405	0.431509	-0.0898005	0.676466	-0.334915	0.109654	-0.0589495	0.784382	-0.154256	0.471723	-0.422688	0.0396107	0.318358	0.129485	-0.145614	0.497193	0.271522	0.199337	0.080158	0.709648	0.475182	0.0189455
NP_414672.1	black	-0.357932	0.0859211	0.311887	0.1379	-0.0880152	0.682568	0.0880152	0.682568	-0.311887	0.1379	0.226825	0.286487	0.367797	0.0770237	-0.139471	0.515706	-0.235495	0.267961	-0.0801069	0.709825	0.663378	0.00040999	-0.0742909	0.730096	-0.481218	0.0172805	-0.246943	0.244703	0.0390041	0.856408	0.356959	0.0868388	0.240312	0.258009	0.323445	0.123136	-0.69637	0.000157001	-0.752429	2.22378e-05	0.362973	0.0812827	-0.471324	0.0200764	0.244761	0.249031
NP_414673.1	green	0.328121	0.117501	-0.426441	0.0377081	-0.220639	0.300183	0.220639	0.300183	0.426441	0.0377081	-0.135687	0.527273	-0.413316	0.0446939	0.26324	0.213933	0.223111	0.294661	-0.262765	0.21479	-0.390836	0.0589739	-0.264743	0.211232	0.869484	3.48426e-08	-0.0250087	0.907657	0.376996	0.0693734	0.0994723	0.64376	-0.387919	0.0610593	0.281662	0.182408	0.355623	0.0881099	0.826587	6.4328e-07	-0.357722	0.0861182	0.0364508	0.865722	-0.441583	0.0307525
NP_414674.1	turquoise	0.0264733	0.902274	0.107031	0.618634	0.152183	0.477771	-0.152183	0.477771	-0.107031	0.618634	-0.0742188	0.730348	0.166039	0.4381	0.0205737	0.923982	-0.26864	0.204337	0.0098712	0.963487	0.191387	0.370323	-0.00897047	0.966817	-0.487042	0.0157889	0.142881	0.505389	-0.293054	0.164603	-0.0553626	0.797226	0.431127	0.0354343	-0.0197549	0.926999	-0.398105	0.054017	-0.594309	0.0021955	0.243548	0.251458	-0.0784531	0.715571	0.176752	0.408683
NP_414675.1	turquoise	-0.316401	0.131989	-0.413683	0.0444856	-0.075241	0.726772	0.075241	0.726772	0.413683	0.0444856	0.473142	0.0195369	0.171719	0.422366	-0.26625	0.208546	0.689125	0.000195876	0.22817	0.28356	-0.0735218	0.73279	0.105773	0.622789	0.499023	0.0130503	-0.49055	0.0149425	0.593552	0.00223164	0.24669	0.245201	-0.820341	9.20446e-07	0.00549521	0.979669	0.356895	0.0868988	0.716053	8.326e-05	-0.16133	0.451381	-0.0626096	0.771331	-0.205839	0.334568
NP_414676.1	yellow	-0.657023	0.000486809	-0.174538	0.41467	-0.160954	0.45245	0.160954	0.45245	0.174538	0.41467	0.749076	2.53452e-05	0.66815	0.000359436	-0.384868	0.0633	0.788475	4.72995e-06	0.303745	0.149033	0.481226	0.0172784	0.283786	0.178991	0.0857999	0.690166	-0.739273	3.67369e-05	0.657713	0.000477914	0.296504	0.159459	-0.592006	0.00230704	0.12366	0.564828	-0.0809884	0.706769	0.18926	0.375765	0.294684	0.162158	-0.429919	0.0360097	-0.124712	0.561497
NP_414677.1	turquoise	0.0551752	0.797899	0.639137	0.000773466	0.0360463	0.867199	-0.0360463	0.867199	-0.639137	0.000773466	-0.0962655	0.654537	0.0213482	0.921129	0.124634	0.561743	-0.504447	0.0119459	-0.24871	0.241233	0.340206	0.103815	-0.282872	0.180456	-0.502	0.0124343	0.2636	0.213283	-0.0544583	0.800473	0.209942	0.324807	0.775015	8.71074e-06	0.285928	0.175591	-0.688211	0.000201331	-0.780712	6.76139e-06	0.259869	0.220072	-0.227997	0.283937	-0.0962242	0.654676
NP_414678.1	turquoise	0.0668539	0.756273	0.690919	0.000185542	-0.00830819	0.969266	0.00830819	0.969266	-0.690919	0.000185542	-0.147628	0.491199	0.047529	0.825452	0.162108	0.449172	-0.510017	0.010893	-0.25161	0.23561	0.381881	0.0655542	-0.143999	0.502028	-0.536629	0.00686129	0.140562	0.512393	-0.0901866	0.675149	0.0337812	0.875479	0.720046	7.27437e-05	0.234859	0.269295	-0.587722	0.00252732	-0.805269	2.0714e-06	0.369341	0.075697	-0.265526	0.209833	0.0489394	0.820354
NP_414679.1	turquoise	0.158618	0.459125	0.618001	0.00128982	-0.233245	0.272694	0.233245	0.272694	-0.618001	0.00128982	-0.225014	0.290454	-0.11183	0.602894	0.232205	0.274899	-0.59764	0.00204232	-0.405165	0.0495189	0.383014	0.0646921	-0.303046	0.150018	-0.381842	0.0655841	0.226882	0.286363	0.00965828	0.964274	0.0876794	0.683718	0.76296	1.45478e-05	0.445111	0.0292892	-0.682044	0.000241729	-0.712337	9.42206e-05	0.232243	0.274818	-0.268739	0.204163	-0.132684	0.536536
NP_414680.4	turquoise	0.166449	0.436955	0.595068	0.00215977	-0.381959	0.0654951	0.381959	0.0654951	-0.595068	0.00215977	-0.24319	0.252178	-0.160275	0.454384	0.247572	0.243464	-0.621766	0.00118067	-0.46195	0.0230531	0.40367	0.0504461	-0.33273	0.112135	-0.322295	0.124552	0.180149	0.399587	0.0650157	0.762784	0.036673	0.864911	0.687843	0.000203568	0.497842	0.0133015	-0.645597	0.000656561	-0.652412	0.000550079	0.192218	0.36821	-0.292014	0.166175	-0.114262	0.594982
NP_414681.1	turquoise	0.35295	0.0906973	0.488264	0.0154897	-0.103057	0.631796	0.103057	0.631796	-0.488264	0.0154897	-0.430538	0.0357139	-0.183521	0.390675	0.32134	0.125735	-0.66552	0.000386579	-0.46272	0.022796	0.246217	0.246137	-0.308108	0.14299	-0.334495	0.110128	0.365382	0.0791349	-0.276792	0.19041	-0.104933	0.62557	0.950035	1.32409e-12	0.278166	0.188128	-0.567703	0.00380899	-0.638671	0.000782553	0.209257	0.326424	-0.176515	0.409322	-0.153078	0.475155
NP_414682.1	turquoise	0.530854	0.00760881	0.371065	0.0742367	0.0766794	0.721749	-0.0766794	0.721749	-0.371065	0.0742367	-0.535101	0.00705275	-0.284632	0.177644	0.473089	0.0195525	-0.603869	0.0017802	-0.43123	0.0353854	0.00742359	0.972537	-0.302216	0.151193	-0.171477	0.423028	0.488126	0.0155232	-0.349891	0.0937266	-0.0927109	0.666561	0.907581	9.39263e-10	0.221633	0.297955	-0.41453	0.0440079	-0.496283	0.0136393	0.165136	0.44063	-0.0745601	0.729154	-0.167129	0.435057
NP_414683.1	turquoise	0.173411	0.417737	0.160838	0.452781	-0.331928	0.113056	0.331928	0.113056	-0.160838	0.452781	-0.180546	0.398534	-0.2138	0.31579	0.102865	0.632433	-0.47009	0.0204494	-0.451622	0.0267351	0.312291	0.137362	-0.436332	0.0330377	-0.061789	0.774252	0.254825	0.229479	0.0359638	0.867501	0.212854	0.317987	0.647429	0.000626323	0.450942	0.0269934	-0.603103	0.00181082	-0.30967	0.14087	-0.0421756	0.844865	-0.177471	0.406748	-0.439055	0.0318366
NP_414684.1	purple	0.274307	0.194584	-0.0388222	0.857071	-0.58635	0.00260159	0.58635	0.00260159	0.0388222	0.857071	-0.134437	0.53112	-0.579801	0.00298194	0.0390379	0.856285	-0.447832	0.0281991	-0.560896	0.00435401	0.00202428	0.99251	-0.915212	3.77459e-10	0.374875	0.0710842	0.268873	0.20393	0.554594	0.00491576	0.552321	0.00513276	0.181078	0.397122	0.703245	0.000126518	-0.525941	0.00829716	0.216918	0.308614	-0.565846	0.00395162	-0.0736107	0.732479	-0.74977	2.46728e-05
NP_414685.4	grey	0.463444	0.0225563	-0.360222	0.0837895	-0.403292	0.0506827	0.403292	0.0506827	0.360222	0.0837895	-0.286593	0.174545	-0.288142	0.172123	0.559427	0.00447989	-0.141265	0.510265	-0.640748	0.000742751	0.115088	0.592305	-0.454249	0.0257569	0.631483	0.000934802	-0.121853	0.570574	0.426566	0.0376461	0.227627	0.284739	0.106894	0.619087	0.745706	2.88481e-05	-0.275102	0.193242	0.189209	0.375895	0.0715672	0.739651	-0.484296	0.0164787	-0.322695	0.124057
NP_414686.3	turquoise	-0.279455	0.186004	0.500733	0.0126934	-0.19377	0.36428	0.19377	0.36428	-0.500733	0.0126934	0.22392	0.292869	0.399995	0.0527834	0.0199544	0.926264	-0.186692	0.382396	-0.152504	0.476832	0.711659	9.63508e-05	-0.0446269	0.835965	-0.465816	0.0217852	-0.253407	0.232171	0.231392	0.276631	0.282795	0.18058	0.365118	0.0793676	0.457788	0.0244842	-0.765888	1.28794e-05	-0.833804	4.1765e-07	0.534277	0.00715799	-0.578649	0.00305346	0.140579	0.512343
NP_414687.1	turquoise	-0.266248	0.208551	-0.205749	0.334782	0.0997693	0.642765	-0.0997693	0.642765	0.205749	0.334782	0.172187	0.421082	0.110341	0.60776	-0.13113	0.541362	0.403201	0.0507395	0.295391	0.161105	-0.131173	0.541227	0.528048	0.00799585	0.243024	0.252512	-0.291355	0.167178	-0.133727	0.533311	-0.373962	0.0718301	-0.652986	0.000541832	-0.339502	0.104579	0.676049	0.000287584	0.421711	0.0401185	-0.0836388	0.697607	0.201781	0.344391	0.396341	0.0551892
NP_414688.1	yellow	-0.288953	0.170866	-0.17222	0.420991	0.25872	0.222193	-0.25872	0.222193	0.17222	0.420991	0.379078	0.0677259	0.508125	0.0112418	-0.157768	0.461566	0.740226	3.54599e-05	0.671535	0.000326934	-0.141833	0.50855	0.794119	3.61398e-06	-0.117887	0.58327	-0.291008	0.167706	-0.063432	0.768407	-0.341216	0.102727	-0.525067	0.00842486	-0.564059	0.00409314	0.580212	0.00295676	0.153701	0.473337	0.336085	0.108343	0.184277	0.388691	0.396445	0.05512
NP_414689.4	red	0.219669	0.302366	0.0290874	0.892675	-0.356243	0.087518	0.356243	0.087518	-0.0290874	0.892675	-0.042941	0.842084	-0.378998	0.0677887	-0.189008	0.376411	-0.10307	0.631751	0.138641	0.518232	-0.381836	0.065589	-0.306989	0.144523	-0.112082	0.602072	0.62532	0.00108497	0.144383	0.500876	-0.00243286	0.990998	0.147541	0.491455	-0.0882995	0.681595	-0.0304018	0.887855	0.212904	0.31787	-0.511792	0.010574	0.552781	0.00508821	-0.590833	0.00236565
NP_414690.4	purple	0.394756	0.0562595	-0.202093	0.34363	-0.24446	0.249633	0.24446	0.249633	0.202093	0.34363	-0.259197	0.221311	-0.677331	0.000277194	-0.0464079	0.82951	-0.421683	0.0401332	-0.266442	0.208206	-0.416151	0.0431054	-0.717411	7.95425e-05	0.32609	0.119925	0.608547	0.00160277	0.0229785	0.915126	0.376838	0.0695004	0.179849	0.400387	0.180004	0.399973	-0.127827	0.55168	0.351491	0.0921325	-0.744227	3.05165e-05	0.404579	0.0498809	-0.561433	0.00430875
NP_414691.1	blue	0.146755	0.493792	0.281576	0.182547	-0.101868	0.635753	0.101868	0.635753	-0.281576	0.182547	-0.158604	0.459166	-0.104555	0.626822	0.385079	0.063143	-0.423464	0.039211	-0.527501	0.00807315	0.380872	0.0663301	-0.345717	0.0979806	0.147592	0.491305	-0.0493495	0.818873	0.0867289	0.686976	0.409241	0.0470576	0.391919	0.0582144	0.655673	0.000504654	-0.543406	0.00606313	-0.462103	0.0230019	0.25627	0.226757	-0.519151	0.00933283	0.0655138	0.761018
NP_414692.1	brown	-0.500313	0.0127804	0.0607985	0.777781	0.320586	0.126676	-0.320586	0.126676	-0.0607985	0.777781	0.318145	0.129756	0.779222	7.2296e-06	-0.0106503	0.960607	0.337892	0.106339	0.0848552	0.693415	0.662721	0.000417416	0.48022	0.0175472	-0.259738	0.220314	-0.721026	7.03493e-05	-0.062827	0.770558	-0.0658933	0.759673	-0.0752517	0.726735	-0.000316782	0.998828	-0.179391	0.401609	-0.457392	0.0246242	0.777876	7.67721e-06	-0.668674	0.000354222	0.485764	0.0161068
NP_414693.1	turquoise	0.508816	0.0111132	0.0646285	0.764158	-0.180571	0.398466	0.180571	0.398466	-0.0646285	0.764158	-0.406506	0.0486982	-0.430012	0.0359653	0.197262	0.35553	-0.569584	0.00366893	-0.197995	0.353709	-0.234004	0.271092	-0.424662	0.0386009	-0.231489	0.276424	0.776333	8.22018e-06	-0.249965	0.238789	0.0037572	0.986098	0.695474	0.000161408	0.0901189	0.67538	-0.352039	0.0915911	-0.333084	0.11173	-0.178807	0.403166	0.294395	0.16259	-0.300056	0.154283
NP_414694.1	turquoise	0.393008	0.0574579	0.0332891	0.877279	-0.319452	0.1281	0.319452	0.1281	-0.0332891	0.877279	-0.336485	0.107897	-0.593226	0.00224738	-0.0335122	0.876463	-0.658795	0.00046423	-0.307895	0.143281	-0.2266	0.286977	-0.706079	0.000115545	-0.111015	0.605556	0.701331	0.000134434	-0.0696428	0.746424	0.189842	0.374269	0.532261	0.0074207	0.172525	0.420157	-0.391727	0.0583485	-0.0752209	0.726842	-0.557081	0.00468723	0.341413	0.102516	-0.506663	0.0115174
NP_414695.1	red	0.572897	0.00343288	0.0731129	0.734224	-0.0146003	0.946015	0.0146003	0.946015	-0.0731129	0.734224	-0.519947	0.00920604	-0.691447	0.00018259	0.110267	0.608001	-0.595445	0.00214219	-0.173878	0.416467	-0.564167	0.00408443	-0.461758	0.0231179	-0.0453428	0.833369	0.955753	3.57189e-13	-0.4045	0.0499292	-0.101635	0.63653	0.623387	0.00113617	-0.126706	0.555204	-0.0233379	0.913803	0.0438098	0.83893	-0.560916	0.00435231	0.633079	0.000898965	-0.410777	0.0461555
NP_414696.1	black	0.590188	0.00239845	-0.384187	0.0638087	-0.0442258	0.83742	0.0442258	0.83742	0.384187	0.0638087	-0.481593	0.0171811	-0.541654	0.0062616	0.556974	0.00469687	0.00987998	0.963455	-0.355743	0.0879953	-0.537857	0.0067105	-0.0769629	0.72076	0.861832	6.28253e-08	0.128724	0.548869	-0.0985151	0.64697	-0.284011	0.178631	-0.195942	0.358822	0.106954	0.61889	0.594291	0.00219636	0.697936	0.000149543	-0.211632	0.320837	0.11919	0.579085	-0.101409	0.637284
NP_414697.1	blue	-0.236314	0.266252	0.438243	0.0321911	0.211246	0.321742	-0.211246	0.321742	-0.438243	0.0321911	0.0656557	0.760515	0.538255	0.00666221	0.115757	0.590138	-0.127051	0.554118	0.0146355	0.945885	0.563643	0.00412665	0.27311	0.196617	-0.615003	0.00138283	-0.31245	0.137151	-0.188073	0.378822	-0.0340164	0.874618	0.35039	0.0932272	0.078487	0.715452	-0.466405	0.0215968	-0.882044	1.21653e-08	0.730186	5.10972e-05	-0.511957	0.0105448	0.518062	0.00950854
NP_414698.1	green	0.617499	0.001305	-0.176083	0.410487	-0.292042	0.166133	0.292042	0.166133	0.176083	0.410487	-0.580667	0.00292907	-0.530892	0.00760368	0.73752	3.9191e-05	-0.283755	0.179041	-0.736353	4.09039e-05	-0.138446	0.518827	-0.3804	0.0666952	0.796455	3.22526e-06	-0.0798971	0.710553	0.160354	0.454159	-0.0419258	0.845773	0.0249355	0.907926	0.595596	0.00213521	0.0908586	0.672859	0.380652	0.0664998	-0.0377794	0.860874	-0.347587	0.096057	-0.166981	0.435471
NP_414699.1	turquoise	0.229884	0.279861	0.313603	0.135631	-0.137909	0.520464	0.137909	0.520464	-0.313603	0.135631	-0.215396	0.312103	-0.291925	0.16631	0.136747	0.524021	-0.613433	0.00143379	-0.437045	0.0327197	0.145773	0.496721	-0.519044	0.00934991	-0.156629	0.464848	0.35885	0.0850621	0.00251591	0.990691	0.266732	0.207693	0.695382	0.000161868	0.383237	0.0645236	-0.595513	0.00213903	-0.443941	0.0297682	-0.0912875	0.671399	-0.0952703	0.657895	-0.272493	0.197671
NP_414700.1	greenyellow	-0.478979	0.0178835	-0.300204	0.154069	0.0177077	0.934547	-0.0177077	0.934547	0.300204	0.154069	0.699333	0.000143156	0.332874	0.111971	-0.531357	0.00754109	0.410713	0.046193	0.349708	0.0939097	0.194216	0.363155	-0.151533	0.479675	-0.0431023	0.841498	-0.168779	0.430472	0.513656	0.0102474	0.782388	6.26702e-06	-0.372623	0.0729348	0.0873779	0.684751	-0.31662	0.131707	0.0271811	0.899673	-0.116494	0.587758	-0.0670379	0.755622	-0.228042	0.283839
NP_414701.1	turquoise	-0.275446	0.192664	-0.412921	0.0449192	0.307519	0.143795	-0.307519	0.143795	0.412921	0.0449192	0.315004	0.133799	0.240713	0.257191	-0.0851846	0.692282	0.609275	0.00157656	0.224193	0.292264	-0.0796475	0.71142	0.381848	0.0655797	0.494585	0.0140152	-0.452327	0.0264698	0.060719	0.778065	0.0356305	0.868718	-0.663346	0.000410353	-0.190974	0.371374	0.543082	0.00609936	0.533516	0.00725615	0.03957	0.854346	-0.0658315	0.759892	0.210072	0.324501
NP_414702.1	grey	-0.296044	0.160138	0.0439871	0.838286	-0.113331	0.598006	0.113331	0.598006	-0.0439871	0.838286	0.38098	0.0662464	0.228969	0.281833	-0.262325	0.215587	0.11377	0.59658	0.00757869	0.971963	0.352847	0.0907976	-0.266381	0.208314	-0.197537	0.354847	-0.341441	0.102485	0.667479	0.000366192	0.417822	0.0421897	-0.196664	0.35702	0.2849	0.177217	-0.436339	0.0330348	-0.121621	0.571313	0.05925	0.783308	-0.34417	0.0995926	-0.228839	0.282112
NP_414704.4	black	-0.0366417	0.865025	0.279289	0.186277	-0.0732753	0.733654	0.0732753	0.733654	-0.279289	0.186277	0.106779	0.619467	0.110759	0.606392	-0.131348	0.540682	-0.337338	0.106951	-0.0437979	0.838973	0.285676	0.175989	-0.313905	0.135235	-0.586316	0.00260345	0.138473	0.518745	0.203162	0.34103	0.361616	0.0825122	0.492422	0.0145062	0.178128	0.404985	-0.692482	0.000176929	-0.652887	0.000543249	0.160961	0.452431	-0.15221	0.47769	-0.147237	0.49236
NP_414705.1	brown	-0.697362	0.000152241	-0.0592992	0.783132	0.302953	0.150149	-0.302953	0.150149	0.0592992	0.783132	0.694866	0.000164463	0.853561	1.14377e-07	-0.415006	0.0437415	0.878921	1.59736e-08	0.732574	4.69116e-05	0.242495	0.253578	0.838827	3.05454e-07	-0.288515	0.171545	-0.501011	0.0126361	0.0350988	0.870661	-0.150685	0.482164	-0.50281	0.0122709	-0.475726	0.0187904	0.283495	0.179457	-0.0560873	0.794627	0.48215	0.0170344	-0.0568497	0.791895	0.368172	0.0766998
NP_414706.2	brown	-0.723022	6.5685e-05	0.109281	0.611236	0.179738	0.400683	-0.179738	0.400683	-0.109281	0.611236	0.761351	1.55438e-05	0.744319	3.04097e-05	-0.605853	0.001703	0.51194	0.0105477	0.704766	0.00012052	0.343258	0.100553	0.414867	0.0438192	-0.633161	0.000897155	-0.213904	0.315549	0.145966	0.496143	0.295737	0.160592	-0.229096	0.281558	-0.278089	0.188256	-0.253091	0.232773	-0.450289	0.0272432	0.294921	0.161804	-0.00698598	0.974155	0.234668	0.269695
NP_414708.1	yellow	-0.505561	0.0117289	-0.126151	0.556952	0.479421	0.0177632	-0.479421	0.0177632	0.126151	0.556952	0.416242	0.0430551	0.475681	0.0188031	-0.510601	0.0107872	0.606119	0.00169289	0.850416	1.42293e-07	-0.233569	0.272009	0.793099	3.79649e-06	-0.363341	0.0809522	-0.0993406	0.644201	-0.367632	0.0771666	-0.377594	0.0688974	-0.519335	0.00930332	-0.862956	5.77391e-08	0.628539	0.00100415	0.123356	0.565792	0.0675005	0.753986	0.478445	0.01803	0.482523	0.0169366
NP_414709.1	blue	0.0960709	0.655193	-0.223434	0.293944	0.637043	0.000815012	-0.637043	0.000815012	0.223434	0.293944	-0.129145	0.547553	0.14948	0.485716	0.115307	0.591595	0.354731	0.0889675	0.381415	0.0659118	-0.498329	0.0131975	0.48155	0.0171924	0.041524	0.847234	-0.0236284	0.912734	-0.438877	0.0319138	-0.449951	0.0273731	-0.313447	0.135836	-0.598305	0.00201288	0.658611	0.000466531	0.24397	0.250612	0.138494	0.518679	0.258189	0.223177	0.460048	0.0236988
NP_414710.1	yellow	-0.639213	0.000771999	-0.262348	0.215546	0.268403	0.204752	-0.268403	0.204752	0.262348	0.215546	0.726775	5.76427e-05	0.778393	7.50236e-06	-0.317099	0.131092	0.90446	1.33342e-09	0.476907	0.0184569	0.304862	0.147469	0.499234	0.0130058	0.075265	0.726688	-0.678293	0.000269603	0.379012	0.0677773	0.257587	0.224296	-0.606049	0.00169553	-0.104821	0.625942	0.0991286	0.644912	0.141035	0.510961	0.397134	0.0546599	-0.338895	0.10524	0.15945	0.456741
NP_414711.1	green	0.198676	0.352023	-0.533317	0.00728204	-0.117502	0.584509	0.117502	0.584509	0.533317	0.00728204	-0.0967159	0.653019	-0.311189	0.13883	0.232083	0.275158	0.228533	0.282775	-0.162297	0.448637	-0.365837	0.0787334	-0.0640667	0.766152	0.845509	1.98114e-07	-0.054452	0.800495	0.0952847	0.657846	0.0623247	0.772345	-0.504315	0.0119718	0.175988	0.410744	0.458373	0.0242789	0.701266	0.000134711	-0.297218	0.158408	0.0610748	0.776797	-0.0408938	0.849527
NP_414712.1	green	-0.300148	0.15415	-0.358332	0.0855458	-0.55615	0.00477167	0.55615	0.00477167	0.358332	0.0855458	0.370468	0.0747401	0.162257	0.448749	-0.149334	0.486146	0.37357	0.0721518	0.00673504	0.975083	0.270251	0.201532	0.00480385	0.982226	0.374256	0.0715887	-0.392915	0.0575219	0.476669	0.0185237	0.209794	0.325156	-0.565346	0.00399074	0.371034	0.0742621	-0.0399473	0.852972	0.288868	0.170997	-0.0588216	0.784839	-0.238768	0.261173	-0.0637287	0.767352
NP_414713.1	green	-0.136409	0.525056	-0.329993	0.1153	-0.135929	0.526527	0.135929	0.526527	0.329993	0.1153	0.0629943	0.769963	0.11111	0.605245	0.0822965	0.702242	-0.000240614	0.99911	-0.29152	0.166926	0.333306	0.111477	-0.150116	0.48384	0.255155	0.228855	-0.592549	0.00228032	0.350238	0.0933786	0.2605	0.218915	-0.409035	0.0471795	0.427528	0.0371705	-0.189729	0.374561	0.0427472	0.842788	0.115617	0.590593	-0.541319	0.00630013	0.224468	0.291657
NP_414714.1	red	-0.744246	3.04944e-05	-0.0409299	0.849396	-0.0550432	0.798373	0.0550432	0.798373	0.0409299	0.849396	0.61298	0.00144877	0.761505	1.54455e-05	-0.317401	0.130706	0.491526	0.0147138	0.131977	0.538729	0.79525	3.42092e-06	0.36847	0.0764437	-0.127594	0.552412	-0.899085	2.37293e-09	0.359669	0.0843006	0.152811	0.475933	-0.416508	0.0429081	0.165405	0.439878	-0.229364	0.280979	-0.179562	0.401153	0.484945	0.0163133	-0.64939	0.000595287	0.254581	0.22994
NP_414715.1	salmon	-0.142528	0.506453	0.28752	0.173093	-0.00996375	0.963145	0.00996375	0.963145	-0.28752	0.173093	0.0841036	0.696004	0.398723	0.0536111	0.384617	0.0634868	0.0864192	0.688039	-0.335799	0.108662	0.63066	0.000953759	0.13689	0.523582	0.139055	0.516971	-0.687782	0.000203938	0.256553	0.226227	0.193164	0.365812	0.0172503	0.936235	0.502829	0.0122669	-0.301267	0.152545	-0.376553	0.0697282	0.714797	8.68312e-05	-0.859387	7.52939e-08	0.308765	0.142096
NP_414716.1	red	-0.322518	0.124276	0.0446998	0.8357	-0.118682	0.580715	0.118682	0.580715	-0.0446998	0.8357	0.217337	0.307656	0.36429	0.0801027	0.0727066	0.735649	0.0990186	0.645281	-0.333595	0.111148	0.647113	0.000631456	-0.0650987	0.76249	0.0928467	0.6661	-0.807161	1.87811e-06	0.507228	0.0114101	0.224761	0.291012	-0.214282	0.314674	0.47778	0.0182135	-0.338564	0.105602	-0.143864	0.502433	0.432322	0.0348722	-0.813635	1.33228e-06	0.104336	0.627548
NP_414717.2	salmon	-0.147368	0.491969	0.12646	0.55598	-0.152505	0.476829	0.152505	0.476829	-0.12646	0.55598	0.0555741	0.796468	0.266073	0.208861	0.297189	0.158451	-0.132404	0.537406	-0.49045	0.0149662	0.683209	0.000233599	-0.133611	0.533668	0.131733	0.539486	-0.657573	0.000479707	0.312015	0.137729	0.297033	0.158681	0.00477973	0.982316	0.643298	0.000696285	-0.480692	0.0174206	-0.39618	0.0552974	0.527617	0.00805674	-0.886212	8.35576e-09	0.256947	0.225491
NP_414718.1	salmon	0.0200613	0.92587	0.035229	0.870185	-0.0325539	0.87997	0.0325539	0.87997	-0.035229	0.870185	-0.108142	0.614978	0.279128	0.186541	0.493273	0.0143114	-0.0240056	0.911346	-0.455348	0.0253559	0.487958	0.0155642	0.0194236	0.92822	0.225598	0.289171	-0.629203	0.000988131	0.135251	0.528611	0.0591377	0.783709	-0.00466939	0.982724	0.5225	0.0088093	-0.267742	0.205911	-0.307475	0.143856	0.657812	0.000476645	-0.85232	1.24745e-07	0.369987	0.0751476
NP_414719.1	green	0.316702	0.131602	-0.315525	0.133123	-0.211233	0.321773	0.211233	0.321773	0.315525	0.133123	-0.357039	0.0867623	-0.363238	0.0810445	0.434705	0.0337724	-0.206753	0.332378	-0.6489	0.000602915	0.0499404	0.81674	-0.399043	0.0534021	0.751854	2.27459e-05	-0.264652	0.211394	0.120518	0.574834	0.14535	0.497983	-0.132802	0.53617	0.517875	0.00953894	0.0377149	0.861109	0.404869	0.0497013	-0.0746614	0.728799	-0.423356	0.0392669	-0.129448	0.546604
NP_414720.1	turquoise	-0.182742	0.392723	-0.584581	0.00270001	0.24974	0.239226	-0.24974	0.239226	0.584581	0.00270001	0.213048	0.317535	0.0892033	0.678505	-0.197052	0.356053	0.581594	0.00287336	0.421591	0.0401809	-0.390628	0.0591209	0.418685	0.041723	0.430169	0.0358903	-0.135467	0.527948	-0.176838	0.408452	-0.116885	0.586497	-0.719773	7.34245e-05	-0.437757	0.0324045	0.728598	5.4057e-05	0.656065	0.00049941	-0.209754	0.325249	0.329434	0.115954	0.229768	0.280111
NP_414721.1	green	0.359789	0.0841894	-0.560786	0.0043633	0.168659	0.430804	-0.168659	0.430804	0.560786	0.0043633	-0.223135	0.294609	-0.285269	0.176633	0.328953	0.11652	0.249294	0.240095	-0.0831628	0.699249	-0.530117	0.00770891	-0.0144013	0.94675	0.792022	3.99779e-06	0.00843254	0.968806	-0.0888226	0.679806	0.0369846	0.863774	-0.404478	0.0499432	-0.032578	0.879882	0.564889	0.00402688	0.679943	0.000257016	-0.169975	0.427163	0.0987243	0.646268	0.0381418	0.859552
NP_414722.1	turquoise	-0.0206349	0.923756	-0.402604	0.0511155	0.194478	0.362496	-0.194478	0.362496	0.402604	0.0511155	0.0447782	0.835416	-0.185444	0.385642	-0.0769948	0.720649	0.336106	0.108319	0.192004	0.368753	-0.480203	0.0175519	0.0996795	0.643066	0.546928	0.00567995	-0.119722	0.57738	0.0125106	0.953733	0.0369563	0.863877	-0.761779	1.5273e-05	-0.242973	0.252615	0.672191	0.000320942	0.728428	5.43843e-05	-0.385884	0.0625471	0.283082	0.180118	0.147416	0.491827
NP_414723.1	black	0.495849	0.0137345	-0.193517	0.364919	0.164879	0.441352	-0.164879	0.441352	0.193517	0.364919	-0.53038	0.00767312	-0.521589	0.00894922	0.506934	0.0114658	-0.153611	0.473599	-0.244975	0.248604	-0.581831	0.0028593	-0.0432181	0.841078	0.629756	0.000974972	0.166099	0.437935	-0.323234	0.123395	-0.257254	0.224916	-0.268114	0.205259	-0.0333003	0.877238	0.614783	0.00138986	0.465114	0.022011	-0.213667	0.316097	0.183486	0.390767	0.275013	0.193393
NP_414724.1	grey60	0.49976	0.0128954	-0.421816	0.0400634	0.158889	0.458347	-0.158889	0.458347	0.421816	0.0400634	-0.344747	0.0989898	-0.419686	0.0411867	0.38128	0.0660155	0.0893544	0.677989	-0.0899027	0.676117	-0.672552	0.000317688	-0.10763	0.616662	0.678147	0.000270749	0.220321	0.300899	-0.141145	0.510628	-0.00513081	0.981017	-0.277416	0.189371	-0.0533332	0.804516	0.523127	0.00871412	0.571203	0.00355192	-0.212696	0.318354	0.222811	0.295329	0.0225344	0.91676
NP_414725.1	pink	0.231702	0.275971	-0.218742	0.304462	-0.391241	0.0586886	0.391241	0.0586886	0.218742	0.304462	-0.237053	0.264716	-0.379151	0.0676683	0.202874	0.341729	-0.451949	0.0266119	-0.604158	0.00176878	0.193892	0.363972	-0.653556	0.000533759	0.412806	0.0449847	-0.0552686	0.797564	0.209548	0.325738	0.464332	0.0222649	0.081017	0.70667	0.654809	0.000516356	-0.419086	0.0415077	0.0639611	0.766527	-0.23103	0.277405	-0.348968	0.0946548	-0.220956	0.299472
NP_414726.1	grey	0.183574	0.390534	-0.275051	0.193328	-0.298569	0.156434	0.298569	0.156434	0.275051	0.193328	-0.17545	0.412198	-0.471722	0.0199573	0.0357625	0.868236	-0.296267	0.159808	-0.39265	0.0577055	-0.112228	0.601596	-0.615537	0.00136584	0.494862	0.0139533	0.0122686	0.954627	0.228361	0.283148	0.447707	0.0282487	-0.221691	0.297825	0.388817	0.0604113	-0.0898161	0.676413	0.383763	0.0641268	-0.469291	0.0206938	-0.0699721	0.745264	-0.240532	0.257561
NP_414727.1	green	-0.0180985	0.933106	-0.336578	0.107793	-0.319108	0.128534	0.319108	0.128534	0.336578	0.107793	0.173505	0.417483	-0.0210541	0.922212	0.140562	0.512395	0.289596	0.169873	-0.342645	0.101202	0.177519	0.406618	-0.322718	0.124029	0.716183	8.28975e-05	-0.497806	0.0133093	0.720615	7.13451e-05	0.465622	0.0218474	-0.437633	0.0324594	0.61082	0.00152213	-0.107017	0.618683	0.48831	0.0154785	-0.0548659	0.799009	-0.496307	0.013634	-0.316837	0.131429
NP_414728.1	blue	-0.445621	0.0290825	0.388022	0.0609841	-0.331378	0.113691	0.331378	0.113691	-0.388022	0.0609841	0.250362	0.23802	0.463885	0.0224112	-0.138726	0.517974	-0.157951	0.461038	-0.0267218	0.901361	0.822312	8.23276e-07	0.158217	0.460276	-0.577392	0.00313319	-0.2695	0.202836	0.0126837	0.953094	0.0353829	0.869623	0.270926	0.200364	0.287422	0.173247	-0.615955	0.00135269	-0.794448	3.55676e-06	0.459831	0.0237731	-0.445521	0.0291228	0.264121	0.212346
NP_414729.4	turquoise	-0.122874	0.567325	0.596411	0.00209774	-0.50069	0.0127024	0.50069	0.0127024	-0.596411	0.00209774	0.0717654	0.738954	0.143151	0.504575	0.133587	0.533744	-0.270093	0.201805	-0.26483	0.211075	0.609637	0.00156365	-0.0569845	0.791412	-0.272722	0.197279	-0.158453	0.459598	0.235051	0.268892	0.112556	0.600527	0.328279	0.117315	0.523268	0.00869282	-0.584195	0.00272192	-0.622192	0.00116882	0.350138	0.0934784	-0.435809	0.0332725	0.0390303	0.856313
NP_414730.1	purple	0.573088	0.00341963	0.0957512	0.656272	-0.337756	0.10649	0.337756	0.10649	-0.0957512	0.656272	-0.532204	0.00742819	-0.703418	0.000125821	0.263023	0.214323	-0.750155	2.4306e-05	-0.672719	0.000316186	-0.137333	0.522227	-0.84329	2.29262e-07	0.188619	0.377414	0.534975	0.00706879	0.0463624	0.829675	0.16834	0.431688	0.645845	0.000652387	0.454538	0.025651	-0.438395	0.0321243	0.0226386	0.916377	-0.448636	0.0278835	0.0476649	0.824961	-0.635571	0.000845373
NP_414731.2	black	-0.0863135	0.688402	0.0460898	0.830662	0.480422	0.017493	-0.480422	0.017493	-0.0460898	0.830662	-0.0877041	0.683633	0.266693	0.207762	0.0855923	0.69088	0.389385	0.0600044	0.375196	0.0708235	-0.251949	0.23496	0.782463	6.24562e-06	-0.0625227	0.77164	-0.239934	0.258781	-0.492837	0.0144109	-0.775168	8.65229e-06	-0.335481	0.109018	-0.670438	0.000337171	0.797333	3.08899e-06	0.189885	0.374161	0.299508	0.155073	0.187789	0.379555	0.582003	0.00284909
NP_414732.1	brown	-0.686246	0.000213514	-0.110423	0.607491	0.0973797	0.650785	-0.0973797	0.650785	0.110423	0.607491	0.768703	1.1437e-05	0.898681	2.4748e-09	-0.354853	0.0888497	0.794745	3.50591e-06	0.506841	0.0114836	0.51912	0.00933783	0.531588	0.00751026	-0.24185	0.254882	-0.611321	0.00150484	0.373722	0.0720271	0.232532	0.274205	-0.353069	0.09058	-0.0375641	0.861659	-0.180693	0.398143	-0.224374	0.291866	0.572825	0.00343788	-0.397657	0.0543132	0.167364	0.434403
NP_414733.1	brown	-0.681185	0.000247879	-0.0410938	0.848799	-0.0563546	0.793669	0.0563546	0.793669	0.0410938	0.848799	0.687662	0.000204675	0.780221	6.91259e-06	-0.322033	0.124875	0.65189	0.000557665	0.237223	0.264364	0.630412	0.000959544	0.274477	0.194297	-0.0972713	0.65115	-0.798911	2.85708e-06	0.561721	0.00428469	0.325645	0.120462	-0.41856	0.0417903	0.179129	0.402308	-0.276673	0.190608	-0.0998131	0.642619	0.484154	0.0165149	-0.603418	0.00179818	0.0366856	0.864865
NP_414735.4	turquoise	-0.169805	0.427633	0.243222	0.252113	0.175374	0.412404	-0.175374	0.412404	-0.243222	0.252113	0.0902653	0.67488	0.431458	0.0352779	0.0374695	0.862004	-0.120569	0.574669	-0.040885	0.849559	0.498166	0.0132323	0.0746706	0.728767	-0.461615	0.023166	-0.237997	0.262763	-0.0890199	0.679131	0.138747	0.51791	0.345373	0.0983375	0.124972	0.560675	-0.525943	0.00829683	-0.700209	0.000139272	0.511249	0.0106708	-0.445873	0.0289806	0.267442	0.20644
NP_414736.1	pink	0.327199	0.118598	-0.19407	0.363524	-0.56484	0.00403072	0.56484	0.00403072	0.19407	0.363524	-0.155925	0.46688	-0.278012	0.188382	0.466577	0.0215423	-0.0582943	0.786724	-0.646261	0.000645462	0.169259	0.429143	-0.483799	0.0166059	0.743766	3.10532e-05	-0.170917	0.424568	0.535318	0.00702526	0.315027	0.133769	0.0215249	0.920478	0.84395	2.19566e-07	-0.299793	0.154661	0.281252	0.183072	-0.0109266	0.959586	-0.499697	0.0129087	-0.457482	0.0245924
NP_414737.1	tan	-0.224475	0.291642	-0.150212	0.483557	-0.179503	0.401309	0.179503	0.401309	0.150212	0.483557	0.427144	0.0373597	0.121517	0.571643	-0.158024	0.460828	0.158591	0.459201	-0.0832205	0.69905	0.311238	0.138764	-0.35825	0.0856224	0.206218	0.333658	-0.269499	0.202837	0.712903	9.24719e-05	0.816818	1.11991e-06	-0.220876	0.299652	0.558797	0.00453482	-0.501521	0.0125317	0.00246871	0.990866	-0.0812993	0.705692	-0.364714	0.0797256	-0.242057	0.254463
NP_414738.1	brown	-0.777694	7.73933e-06	-0.209646	0.325505	-0.153416	0.474168	0.153416	0.474168	0.209646	0.325505	0.890804	5.42983e-09	0.715564	8.46351e-05	-0.603053	0.00181284	0.787842	4.87249e-06	0.482328	0.0169878	0.485139	0.0162644	0.253185	0.232593	-0.108446	0.613976	-0.62753	0.00102891	0.685302	0.000219591	0.456082	0.0250912	-0.614419	0.00140158	0.0624034	0.772065	-0.204445	0.337922	0.0940057	0.662172	0.162562	0.447887	-0.285324	0.176544	-0.130045	0.54474
NP_414739.1	yellow	-0.455104	0.0254445	-0.227538	0.284933	-0.0179753	0.93356	0.0179753	0.93356	0.227538	0.284933	0.467191	0.0213479	0.491389	0.0147458	-0.423139	0.0393784	0.74865	2.57664e-05	0.595034	0.00216135	-0.0222233	0.917906	0.544926	0.00589518	-0.119471	0.578184	-0.379481	0.0674106	0.194062	0.363545	-0.263415	0.213616	-0.591267	0.00234384	-0.440327	0.0312871	0.396163	0.0553086	0.356365	0.0874026	0.0857003	0.690509	0.143356	0.50396	0.0352205	0.870216
NP_414740.1	turquoise	-0.0658597	0.759793	-0.289188	0.170503	-0.0846322	0.694183	0.0846322	0.694183	0.289188	0.170503	0.152256	0.477558	0.153766	0.473148	-0.147945	0.490259	0.571851	0.00350596	0.446591	0.028692	-0.354856	0.0888465	0.378758	0.0679773	0.0881452	0.682123	-0.0809062	0.707054	0.112886	0.599451	-0.307611	0.143669	-0.467943	0.0211117	-0.373252	0.0724143	0.494483	0.0140382	0.481919	0.017095	-0.0520065	0.809291	0.301046	0.152861	-0.0431073	0.84148
NP_414741.1	turquoise	-0.178866	0.403009	-0.279326	0.186217	-0.237184	0.264446	0.237184	0.264446	0.279326	0.186217	0.288212	0.172015	0.151614	0.479436	-0.288112	0.172171	0.60622	0.00168905	0.442227	0.0304811	-0.240651	0.257318	0.284185	0.178355	0.114517	0.594155	-0.121287	0.572376	0.297766	0.157605	-0.170958	0.424456	-0.534564	0.00712118	-0.278544	0.187503	0.405598	0.0492526	0.551095	0.00525309	-0.170402	0.425987	0.287961	0.172406	-0.203421	0.340399
NP_414742.1	yellow	-0.59856	0.00200164	-0.225105	0.290254	0.286687	0.174396	-0.286687	0.174396	0.225105	0.290254	0.700467	0.000138146	0.765293	1.32041e-05	-0.401218	0.0519962	0.969108	7.3023e-15	0.721418	6.94106e-05	0.0860207	0.689407	0.676725	0.000282065	-0.0951968	0.658143	-0.478899	0.0179055	0.204704	0.337299	0.0119185	0.955921	-0.615597	0.00136394	-0.413855	0.0443886	0.308014	0.143118	0.169113	0.429546	0.33909	0.105027	-0.0264709	0.902282	0.201809	0.344323
NP_414743.1	black	-0.323209	0.123426	0.241968	0.254642	-0.322064	0.124837	0.322064	0.124837	-0.241968	0.254642	0.404876	0.049697	0.225078	0.290314	-0.411811	0.0455559	-0.104139	0.6282	0.0988872	0.645721	0.522588	0.00879598	-0.220796	0.29983	-0.504365	0.011962	0.109703	0.60985	0.288758	0.171167	0.396269	0.0552379	0.346717	0.0969483	0.210096	0.324445	-0.697202	0.000152997	-0.485836	0.0160889	-0.0190707	0.929521	-0.0662371	0.758456	-0.37321	0.0724491
NP_414744.1	brown	-0.570825	0.00357895	0.282986	0.180273	0.0293272	0.891796	-0.0293272	0.891796	-0.282986	0.180273	0.519521	0.00927375	0.73192	4.80275e-05	-0.359433	0.0845197	0.400065	0.052738	0.557054	0.00468968	0.488441	0.0154468	0.578941	0.00303519	-0.691993	0.000179587	-0.256946	0.225492	-0.00505009	0.981316	-0.142523	0.506469	-0.0564989	0.793152	-0.264049	0.212476	-0.175605	0.411778	-0.55104	0.0052586	0.504345	0.011966	-0.105416	0.62397	0.296917	0.158851
NP_414745.1	midnightblue	-0.0806458	0.707956	0.152254	0.477564	0.157031	0.463687	-0.157031	0.463687	-0.152254	0.477564	-0.0291437	0.892469	0.355338	0.0883833	0.0641957	0.765694	0.183674	0.390274	0.177184	0.407519	0.0979872	0.648742	0.402603	0.051116	-0.318654	0.12911	-0.397547	0.0543863	-0.0749078	0.727937	-0.405237	0.0494745	-0.169637	0.428096	-0.289497	0.170026	0.189983	0.37391	-0.166267	0.437463	0.474775	0.0190622	-0.202918	0.341621	0.394898	0.0561625
NP_414746.1	blue	-0.0545898	0.800001	0.459393	0.023924	0.211056	0.322187	-0.211056	0.322187	-0.459393	0.023924	-0.164711	0.441825	0.252038	0.234788	0.169148	0.429449	-0.355415	0.0883096	-0.130405	0.54362	0.38032	0.0667574	0.0729468	0.734806	-0.521471	0.00896746	-0.233598	0.271947	-0.225207	0.29003	-0.0761784	0.723497	0.324524	0.121819	0.0568466	0.791906	-0.359119	0.084811	-0.726854	5.74822e-05	0.524014	0.00858084	-0.412063	0.0454107	0.47479	0.0190579
NP_414747.1	magenta	0.133926	0.532694	0.416421	0.0429564	-0.0191615	0.929187	0.0191615	0.929187	-0.416421	0.0429564	-0.161996	0.449491	0.233986	0.271129	0.522258	0.00884635	-0.154084	0.472221	-0.422509	0.0397034	0.466238	0.0216502	0.0145168	0.946323	-0.0849886	0.692956	-0.381888	0.0655491	0.174749	0.414097	-0.0874243	0.684592	0.356769	0.0870181	0.45874	0.0241508	-0.39912	0.0533516	-0.550685	0.00529392	0.726172	5.88721e-05	-0.722823	6.61363e-05	0.170485	0.425757
NP_414748.1	purple	-0.503593	0.0121146	-0.173001	0.418856	0.0899988	0.675789	-0.0899988	0.675789	0.173001	0.418856	0.641648	0.000726046	0.517082	0.00966884	-0.564992	0.00401873	0.604639	0.00174991	0.639154	0.000773141	0.0538631	0.802611	0.397366	0.0545058	-0.343336	0.10047	-0.137198	0.522638	0.180739	0.398021	0.0326828	0.879498	-0.382857	0.0648113	-0.404003	0.0502381	0.0751933	0.726939	-0.0053464	0.980219	0.113694	0.596824	0.18287	0.392387	-0.00404982	0.985016
NP_414749.2	brown	-0.689867	0.000191544	0.061432	0.775524	0.0291464	0.892459	-0.0291464	0.892459	-0.061432	0.775524	0.671934	0.000323274	0.783279	6.01747e-06	-0.482053	0.0170599	0.632612	0.000909335	0.64216	0.000716697	0.401068	0.0520924	0.574151	0.00334689	-0.518837	0.00938325	-0.392935	0.0575079	0.169737	0.427819	-0.045925	0.831259	-0.39005	0.05953	-0.284369	0.178061	-0.0536945	0.803218	-0.280129	0.184901	0.409202	0.0470808	-0.106644	0.619911	0.244775	0.249003
NP_414750.1	turquoise	-0.277349	0.189483	-0.605035	0.00173449	0.186267	0.3835	-0.186267	0.3835	0.605035	0.00173449	0.372692	0.0728771	0.281008	0.183469	-0.280297	0.184628	0.719571	7.39309e-05	0.417206	0.0425254	-0.212599	0.318581	0.306915	0.144624	0.283509	0.179434	-0.37017	0.0749924	0.242981	0.252598	-0.0228106	0.915744	-0.783467	5.96596e-06	-0.314135	0.134933	0.487506	0.0156747	0.614352	0.00140376	-0.0743684	0.729825	0.0942845	0.661228	0.0170052	0.937139
NP_414751.1	red	-0.359568	0.0843939	0.0806085	0.708085	-0.259764	0.220266	0.259764	0.220266	-0.0806085	0.708085	0.310842	0.139294	0.517764	0.00955706	-0.037504	0.861878	0.386598	0.0620218	0.0392033	0.855682	0.511954	0.0105454	0.301357	0.152416	-0.123045	0.56678	-0.690471	0.00018808	0.429374	0.0362718	-0.139079	0.516899	-0.313393	0.135907	0.174254	0.415444	-0.121525	0.571618	-0.109575	0.61027	0.509111	0.0110587	-0.537898	0.00670547	0.100001	0.641991
NP_414752.1	turquoise	0.258428	0.222733	0.369128	0.0758789	-0.00800049	0.970403	0.00800049	0.970403	-0.369128	0.0758789	-0.308252	0.142794	-0.221831	0.297513	0.17178	0.422198	-0.655335	0.000509199	-0.281602	0.182505	0.149624	0.485292	-0.328664	0.11686	-0.403722	0.0504133	0.505509	0.0117389	-0.280087	0.184969	0.0570715	0.7911	0.804756	2.12672e-06	0.187249	0.380951	-0.532142	0.00743646	-0.629623	0.000978125	0.00526907	0.980506	0.0276605	0.897913	-0.10501	0.625313
NP_414754.1	brown	-0.520868	0.00906129	-0.037416	0.862199	0.400289	0.0525934	-0.400289	0.0525934	0.037416	0.862199	0.506527	0.0115433	0.830323	5.15676e-07	-0.241206	0.256188	0.753935	2.09554e-05	0.680689	0.000251496	0.178135	0.404967	0.85602	9.6083e-08	-0.358256	0.0856168	-0.384002	0.063947	-0.17042	0.425937	-0.256367	0.226576	-0.295723	0.160612	-0.512319	0.0104809	0.261509	0.217071	-0.217016	0.30839	0.600457	0.00191998	-0.0643274	0.765227	0.501934	0.0124475
NP_414755.1	black	0.230541	0.278451	-0.361577	0.0825481	0.219577	0.302575	-0.219577	0.302575	0.361577	0.0825481	-0.238373	0.261986	-0.223396	0.294028	0.139932	0.514304	0.317192	0.130973	0.229862	0.279908	-0.63422	0.000874063	0.409507	0.0469007	0.459261	0.0239699	0.101241	0.637847	-0.396018	0.0554059	-0.551564	0.00520676	-0.467844	0.0211428	-0.527979	0.00800555	0.953318	6.36631e-13	0.703898	0.000123913	-0.21473	0.313638	0.474346	0.0191861	0.2207	0.300047
NP_414756.2	yellow	0.603012	0.00181448	0.330601	0.114591	-0.373978	0.0718169	0.373978	0.0718169	-0.330601	0.114591	-0.587912	0.00251723	-0.715171	8.57546e-05	0.477116	0.0183984	-0.67467	0.000299149	-0.622617	0.00115711	-0.21905	0.303765	-0.596798	0.00208016	0.244082	0.250387	0.453601	0.0259954	0.0918199	0.669588	0.000491741	0.99818	0.49323	0.0143211	0.496279	0.0136402	-0.229787	0.28007	0.00499985	0.981501	-0.300749	0.153286	0.0415358	0.847191	-0.385565	0.0627828
NP_414757.1	turquoise	-0.460984	0.0233791	-0.163365	0.445617	-0.30169	0.151941	0.30169	0.151941	0.163365	0.445617	0.526865	0.00816383	0.475158	0.0189524	-0.123429	0.565561	0.621703	0.00118242	0.0573554	0.790084	0.479515	0.0177376	0.24474	0.249072	0.302877	0.150256	-0.76377	1.40679e-05	0.6035	0.00179489	0.178948	0.402792	-0.592652	0.00227525	0.288755	0.171172	0.000705903	0.997388	0.233038	0.273132	0.309424	0.141202	-0.520835	0.00906649	-0.0272349	0.899476
NP_414758.1	green	0.571366	0.00354034	-0.352012	0.0916178	-0.1008	0.639317	0.1008	0.639317	0.352012	0.0916178	-0.464842	0.0220991	-0.466355	0.0216127	0.576789	0.00317205	-0.144499	0.500529	-0.563419	0.00414482	-0.286609	0.174519	-0.427475	0.0371967	0.743499	3.13676e-05	-0.017925	0.933746	0.186762	0.382213	0.079112	0.71328	-0.0620673	0.773261	0.426233	0.0378115	0.123658	0.564834	0.460648	0.0234934	-0.054272	0.801142	-0.26158	0.216942	-0.249046	0.240578
NP_414759.1	magenta	-0.0225619	0.916659	0.0611768	0.776433	0.230882	0.27772	-0.230882	0.27772	-0.0611768	0.776433	-0.0407311	0.850119	0.351864	0.0917636	0.354723	0.0889745	0.0525214	0.807437	-0.300758	0.153273	0.381175	0.0660963	-0.0298326	0.889942	0.060564	0.778618	-0.424604	0.0386303	0.100104	0.641645	0.16271	0.447466	0.170672	0.425241	0.384961	0.063231	-0.377843	0.0686995	-0.342233	0.10164	0.608479	0.00160522	-0.72154	6.91206e-05	0.148676	0.488091
NP_414760.1	purple	-0.472064	0.0198551	-0.093635	0.663427	0.33733	0.10696	-0.33733	0.10696	0.093635	0.663427	0.390242	0.0593942	0.698137	0.000148609	-0.187324	0.380757	0.72873	5.38058e-05	0.607111	0.00165555	0.0995276	0.643575	0.844424	2.12834e-07	-0.159316	0.457126	-0.372584	0.072967	-0.292969	0.16473	-0.355104	0.0886076	-0.412223	0.0453186	-0.504383	0.0119585	0.423385	0.0392519	-0.0227901	0.915819	0.481979	0.0170794	-0.0119072	0.955962	0.510829	0.010746
NP_414761.1	purple	-0.489987	0.0150758	-0.147497	0.491587	0.336707	0.107651	-0.336707	0.107651	0.147497	0.491587	0.382141	0.0653556	0.608449	0.00160632	-0.295435	0.161041	0.736538	4.06289e-05	0.656724	0.000490718	0.0106074	0.960766	0.880594	1.38178e-08	-0.135636	0.52743	-0.357289	0.0865261	-0.321705	0.125282	-0.472418	0.0197503	-0.507671	0.0113267	-0.650589	0.000576986	0.604833	0.00174235	0.166235	0.437552	0.310076	0.140322	0.151669	0.479276	0.463348	0.0225878
NP_414762.1	turquoise	0.0924665	0.667391	0.54833	0.00553321	-0.174761	0.414066	0.174761	0.414066	-0.54833	0.00553321	-0.229549	0.280583	0.0430977	0.841515	0.138889	0.517476	-0.473039	0.0195669	-0.156247	0.465949	0.337006	0.107319	0.0391049	0.856041	-0.530926	0.00759903	0.209812	0.325114	-0.368725	0.0762249	-0.222074	0.29697	0.670463	0.000336938	0.0661428	0.75879	-0.406556	0.0486679	-0.720344	7.20092e-05	0.318514	0.129287	-0.0970611	0.651857	0.134998	0.52939
NP_414763.1	blue	-0.274318	0.194566	-0.102709	0.632951	-0.167291	0.434605	0.167291	0.434605	0.102709	0.632951	0.356869	0.0869239	0.0614083	0.775608	-0.462068	0.0230138	0.334159	0.110509	0.539261	0.00654137	-0.217519	0.307242	0.335673	0.108804	-0.196341	0.357824	0.00525627	0.980553	0.13549	0.527878	-0.160117	0.454837	-0.489367	0.0152238	-0.439429	0.0316739	0.397755	0.0542487	0.277828	0.188688	-0.274496	0.194265	0.498469	0.0131676	0.035057	0.870814
NP_414766.1	brown	-0.577435	0.00313045	0.428625	0.0366344	0.0147643	0.94541	-0.0147643	0.94541	-0.428625	0.0366344	0.369021	0.0759705	0.758883	1.71885e-05	-0.0980119	0.648659	0.135404	0.528142	0.0660114	0.759255	0.886988	7.77929e-09	0.39884	0.0535346	-0.541313	0.00630078	-0.592896	0.00226339	0.0273886	0.898911	-0.0102375	0.962133	0.156645	0.464801	0.163346	0.445671	-0.484117	0.0165244	-0.75892	1.71625e-05	0.74642	2.80722e-05	-0.653489	0.000534706	0.400884	0.0522101
NP_414767.1	cyan	0.760685	1.5973e-05	0.0606928	0.778158	0.3025	0.15079	-0.3025	0.15079	-0.0606928	0.778158	-0.887273	7.57625e-09	-0.519416	0.00929052	0.732367	4.72628e-05	-0.476385	0.0186036	-0.433652	0.034255	-0.467647	0.0212045	0.0449864	0.834661	0.299742	0.154735	0.298108	0.157106	-0.690104	0.000190177	-0.653393	0.000536059	0.3853	0.0629789	-0.147833	0.49059	0.474736	0.0190735	0.102575	0.633398	0.0773362	0.719459	0.118073	0.582672	0.291497	0.166961
NP_414768.1	cyan	0.864272	5.22596e-08	0.168293	0.43182	0.231585	0.276218	-0.231585	0.276218	-0.168293	0.43182	-0.865311	4.82673e-08	-0.549322	0.00543131	0.836536	3.52749e-07	-0.570616	0.00359395	-0.5112	0.0106795	-0.431473	0.0352707	-0.127268	0.553438	0.262877	0.214588	0.435814	0.0332702	-0.546023	0.0057764	-0.429381	0.0362686	0.585387	0.00265479	0.0810583	0.706527	0.186945	0.381739	-0.118197	0.582273	0.1433	0.504129	0.0375269	0.861795	0.182018	0.394633
NP_414769.1	yellow	0.715206	8.56531e-05	0.372246	0.0732482	0.0435091	0.840021	-0.0435091	0.840021	-0.372246	0.0732482	-0.81303	1.37649e-06	-0.517495	0.00960098	0.7356	4.20437e-05	-0.832704	4.46656e-07	-0.737071	3.98425e-05	-0.053192	0.805024	-0.384315	0.0637126	0.0661093	0.758908	0.269659	0.202558	-0.34471	0.0990283	-0.230626	0.278268	0.736511	4.06687e-05	0.34868	0.0949463	-0.223299	0.294244	-0.375638	0.0704653	0.183015	0.392004	-0.247748	0.243119	0.0824447	0.70173
NP_414772.1	yellow	-0.667013	0.000370963	-0.26201	0.216158	0.0606543	0.778296	-0.0606543	0.778296	0.26201	0.216158	0.732644	4.67939e-05	0.619499	0.00124538	-0.578089	0.00308878	0.823958	7.49251e-07	0.521661	0.00893812	0.240914	0.256782	0.34711	0.0965451	-0.0493815	0.818757	-0.605743	0.00170721	0.507328	0.0113913	0.167181	0.434914	-0.669959	0.000341728	-0.231461	0.276484	0.141915	0.5083	0.346624	0.0970439	0.0910426	0.672232	-0.117189	0.585517	-0.126754	0.555054
NP_414773.1	pink	-0.00211698	0.992167	0.0262898	0.902948	-0.706502	0.000113982	0.706502	0.000113982	-0.0262898	0.902948	0.0907906	0.67309	-0.121829	0.570649	0.180063	0.399818	-0.155574	0.467898	-0.523945	0.00859114	0.443465	0.029965	-0.503022	0.0122283	0.361912	0.0822431	-0.234527	0.269992	0.661325	0.00043357	0.49128	0.0147711	-0.0114044	0.957821	0.889094	6.38922e-09	-0.581887	0.00285594	-0.0453369	0.83339	-0.0197068	0.927177	-0.537797	0.0067177	-0.353356	0.0903005
NP_414774.1	brown	-0.678417	0.00026864	-0.15421	0.471855	-0.0396793	0.853948	0.0396793	0.853948	0.15421	0.471855	0.742689	3.234e-05	0.812963	1.38144e-06	-0.367484	0.0772947	0.864956	4.95981e-08	0.525485	0.00836352	0.430885	0.0355488	0.575173	0.00327822	-0.107175	0.618162	-0.676799	0.000281465	0.413234	0.0447408	0.0981173	0.648305	-0.606459	0.00168001	-0.0795936	0.711607	0.0278602	0.89718	0.0178278	0.934105	0.429624	0.0361512	-0.309686	0.140848	0.170561	0.425549
NP_414776.1	turquoise	-0.127889	0.551487	0.383807	0.064094	-0.316199	0.13225	0.316199	0.13225	-0.383807	0.064094	0.107094	0.618428	0.0333482	0.877063	-0.0735385	0.732731	-0.329558	0.115809	-0.27833	0.187856	0.532848	0.0073434	-0.368471	0.0764428	-0.254221	0.230623	0.136138	0.525887	0.204175	0.338575	0.309591	0.140976	0.510043	0.0108883	0.497755	0.0133203	-0.745038	2.95919e-05	-0.502708	0.0122913	0.0346365	0.872351	-0.269472	0.202885	-0.346063	0.0976225
NP_414777.1	lightcyan	0.514998	0.0100175	0.115156	0.592084	-0.27462	0.194056	0.27462	0.194056	-0.115156	0.592084	-0.489215	0.0152601	-0.32732	0.118453	0.743745	3.10777e-05	-0.386173	0.0623334	-0.870163	3.30081e-08	0.21755	0.307172	-0.482058	0.0170586	0.556435	0.0047457	-0.220541	0.300402	0.301368	0.1524	0.103735	0.629541	0.329483	0.115897	0.804161	2.19256e-06	-0.33021	0.115046	-0.00245856	0.990903	0.238133	0.262482	-0.677396	0.000276675	-0.230192	0.279199
NP_414778.1	greenyellow	0.662534	0.000419548	0.0311732	0.885028	-0.188384	0.378018	0.188384	0.378018	-0.0311732	0.885028	-0.726058	5.91083e-05	-0.65557	0.000506037	0.703729	0.00012458	-0.567299	0.00383965	-0.889787	5.9835e-09	-0.098977	0.64542	-0.537725	0.00672651	0.660602	0.000442152	0.00350386	0.987036	0.0272478	0.899428	-0.118278	0.582013	0.278662	0.187309	0.566061	0.00393485	-0.00573544	0.97878	0.286616	0.174509	-0.128537	0.549457	-0.326424	0.119524	-0.231133	0.277183
NP_414790.1	black	-0.610899	0.0015194	0.0946948	0.65984	-0.391402	0.0585761	0.391402	0.0585761	-0.0946948	0.65984	0.591188	0.0023478	0.464508	0.0222077	-0.531699	0.00749533	0.0670317	0.755644	0.145755	0.496773	0.750908	2.36033e-05	-0.0656497	0.760537	-0.527301	0.00810159	-0.308972	0.141815	0.44012	0.0313762	0.435118	0.0335846	0.0109534	0.959487	0.257908	0.223699	-0.687623	0.000204915	-0.475376	0.0188901	0.1342	0.531851	-0.317346	0.130776	-0.142024	0.507973
NP_414793.2	yellow	-0.561484	0.00430448	-0.423831	0.0390235	-0.049252	0.819225	0.049252	0.819225	0.423831	0.0390235	0.703381	0.000125971	0.59889	0.00198725	-0.405718	0.0491792	0.877393	1.82009e-08	0.424724	0.0385692	0.241671	0.255244	0.324188	0.122228	0.199813	0.349217	-0.62902	0.000992534	0.558862	0.00452911	0.27642	0.191031	-0.703505	0.000125474	-0.0206379	0.923745	0.102243	0.634505	0.386878	0.0618165	0.125196	0.559966	-0.22369	0.293377	-0.0746559	0.728818
NP_414798.1	magenta	-0.528822	0.00788747	-0.0732652	0.73369	0.0289557	0.893159	-0.0289557	0.893159	0.0732652	0.73369	0.494267	0.0140866	0.65509	0.000512525	-0.323665	0.122867	0.349805	0.0938125	0.328446	0.117117	0.514152	0.0101619	0.437756	0.0324051	-0.449976	0.0273633	-0.586675	0.00258383	0.210279	0.324013	0.00467438	0.982705	-0.263351	0.213731	-0.108685	0.613191	-0.166433	0.437001	-0.376142	0.0700589	0.481141	0.017301	-0.32459	0.121739	0.384312	0.0637149
NP_414799.1	blue	-0.0112919	0.958236	0.506688	0.0115125	0.218851	0.304215	-0.218851	0.304215	-0.506688	0.0115125	-0.220965	0.299451	0.282524	0.181015	0.289593	0.169878	-0.371942	0.0735015	-0.191468	0.370117	0.443058	0.0301338	0.256524	0.226282	-0.560805	0.00436169	-0.136481	0.524835	-0.393481	0.0571315	-0.367805	0.0770169	0.544996	0.00588751	0.0290201	0.892922	-0.31692	0.131322	-0.848544	1.61665e-07	0.681616	0.000244776	-0.40803	0.0477789	0.508185	0.0112305
NP_414808.1	magenta	-0.532598	0.00737629	-0.086874	0.686478	0.0753666	0.726333	-0.0753666	0.726333	0.086874	0.686478	0.471413	0.0200497	0.679895	0.000257376	-0.306969	0.144551	0.360782	0.0832747	0.343518	0.100279	0.520912	0.00905449	0.512441	0.0104594	-0.455492	0.0253041	-0.601377	0.00188139	0.118177	0.582337	-0.0639074	0.766718	-0.257168	0.225077	-0.159957	0.455291	-0.112056	0.602155	-0.382011	0.0654555	0.51687	0.00970388	-0.319674	0.127821	0.451154	0.0269126
NP_414809.1	blue	0.0411727	0.848512	0.260573	0.21878	0.279942	0.185207	-0.279942	0.185207	-0.260573	0.21878	-0.209701	0.325376	0.212155	0.319616	0.249593	0.239512	-0.374817	0.0711314	-0.206419	0.333177	0.359645	0.0843234	0.101817	0.635923	-0.470587	0.0202985	-0.100325	0.640905	-0.294132	0.162983	-0.19262	0.367189	0.48871	0.0153818	0.0300966	0.888974	-0.329612	0.115745	-0.7373	3.95091e-05	0.55569	0.00481391	-0.372283	0.0732169	0.415536	0.0434459
NP_414817.1	red	0.525298	0.00839081	0.125648	0.55854	0.0154478	0.942886	-0.0154478	0.942886	-0.125648	0.55854	-0.533587	0.00724698	-0.60134	0.00188293	0.129123	0.547623	-0.623962	0.00112073	-0.118533	0.581192	-0.492031	0.0145964	-0.307501	0.14382	-0.170402	0.425986	0.919468	2.18587e-10	-0.576396	0.00319758	-0.193467	0.365044	0.645314	0.000661334	-0.19632	0.357878	-0.00642721	0.976222	-0.122294	0.569169	-0.418805	0.0416585	0.607862	0.00162776	-0.196353	0.357797
NP_414818.1	red	0.534639	0.00711159	-0.0415595	0.847106	-0.0776062	0.718519	0.0776062	0.718519	0.0415595	0.847106	-0.433083	0.0345178	-0.680803	0.00025066	0.0506223	0.814279	-0.397174	0.0546336	0.0192663	0.9288	-0.719176	7.49318e-05	-0.289646	0.169796	0.0489696	0.820245	0.96337	4.63212e-14	-0.402914	0.0509198	-0.151127	0.480867	0.369856	0.0752589	-0.244686	0.24918	0.201349	0.345447	0.216945	0.308552	-0.624974	0.00109399	0.798907	2.85767e-06	-0.337894	0.106337
NP_414819.1	red	0.543725	0.00602754	0.0384586	0.858397	-0.0333711	0.876979	0.0333711	0.876979	-0.0384586	0.858397	-0.46502	0.0220416	-0.653393	0.000536058	0.0899407	0.675987	-0.490299	0.0150019	-0.0851216	0.692499	-0.597885	0.00203144	-0.369499	0.0755624	-0.028594	0.894486	0.964226	3.58634e-14	-0.38777	0.061167	-0.141095	0.510781	0.546942	0.00567853	-0.164659	0.44197	0.0498359	0.817117	0.0889867	0.679245	-0.560715	0.00436936	0.685879	0.000215858	-0.382179	0.0653268
NP_414820.1	turquoise	0.511069	0.010703	0.326022	0.120008	-0.239268	0.260146	0.239268	0.260146	-0.326022	0.120008	-0.577471	0.00312814	-0.575586	0.00325083	0.280072	0.184994	-0.804398	2.16609e-06	-0.409653	0.0468144	-0.133386	0.534365	-0.420952	0.0405164	-0.19002	0.373814	0.677227	0.000278025	-0.365651	0.0788968	-0.116941	0.586318	0.747788	2.66375e-05	0.173116	0.418541	-0.309874	0.140595	-0.336609	0.107759	-0.238918	0.260865	0.238172	0.2624	-0.216721	0.309063
NP_414821.1	tan	-0.143024	0.504959	-0.253332	0.232314	-0.677684	0.000274388	0.677684	0.000274388	0.253332	0.232314	0.276928	0.190183	0.106402	0.620712	-0.0160889	0.94052	0.384839	0.0633215	-0.135476	0.527919	0.286682	0.174404	-0.0766051	0.722008	0.499187	0.0130156	-0.394646	0.0563337	0.57044	0.00360669	0.227607	0.284784	-0.375592	0.0705023	0.479478	0.0177477	-0.0990187	0.64528	0.386642	0.0619896	-0.00554246	0.979494	-0.328766	0.116739	-0.342279	0.101591
NP_414822.1	yellow	0.406591	0.0486463	0.435198	0.0335484	-0.302699	0.150509	0.302699	0.150509	-0.435198	0.0335484	-0.47926	0.017807	-0.586848	0.00257441	0.31021	0.140142	-0.747036	2.74181e-05	-0.598862	0.00198847	-0.00078217	0.997106	-0.629689	0.000976554	0.115507	0.590948	0.454183	0.025781	-0.121269	0.572434	0.155625	0.467748	0.530167	0.00770204	0.463846	0.0224241	-0.394073	0.056725	-0.198456	0.352567	-0.276986	0.190086	-0.0301754	0.888685	-0.307001	0.144507
NP_414823.2	turquoise	-0.11266	0.60019	0.495149	0.0138895	-0.222306	0.296453	0.222306	0.296453	-0.495149	0.0138895	-0.056835	0.791948	0.288107	0.172177	0.0765548	0.722184	-0.203911	0.339213	-0.0372368	0.862853	0.467777	0.0211638	0.273672	0.195661	-0.516448	0.00977384	-0.021853	0.91927	-0.303251	0.149729	-0.39745	0.0544502	0.452296	0.0264813	0.0474377	0.825783	-0.324781	0.121506	-0.680808	0.000250623	0.48614	0.0160128	-0.211374	0.321442	0.239482	0.259707
NP_414824.1	turquoise	-0.121634	0.571271	0.568487	0.00375005	0.0334054	0.876854	-0.0334054	0.876854	-0.568487	0.00375005	-0.0729365	0.734842	0.322361	0.12447	0.0796845	0.711291	-0.35963	0.0843369	-0.127577	0.552467	0.579124	0.00302377	0.053336	0.804506	-0.649906	0.000587359	-0.0848301	0.693502	-0.223509	0.293778	-0.0880178	0.682559	0.626126	0.00106423	0.121685	0.571108	-0.569992	0.00363915	-0.850955	1.37113e-07	0.504815	0.0118738	-0.381331	0.0659765	0.221402	0.298471
NP_414825.1	turquoise	0.429836	0.0360496	0.430747	0.0356146	-0.0665449	0.757366	0.0665449	0.757366	-0.430747	0.0356146	-0.452708	0.0263271	-0.306932	0.144602	0.321198	0.125913	-0.680681	0.000251558	-0.438227	0.0321982	0.0783239	0.71602	-0.418199	0.0419852	-0.27377	0.195495	0.551684	0.00519499	-0.271561	0.19927	-0.0416196	0.846887	0.939389	1.05426e-11	0.265716	0.209495	-0.529559	0.0077854	-0.550015	0.00536107	0.0522288	0.808491	-0.0357233	0.868379	-0.242821	0.252921
NP_414826.1	turquoise	0.375643	0.070461	0.460162	0.0236594	-0.084636	0.69417	0.084636	0.69417	-0.460162	0.0236594	-0.454295	0.0257397	-0.404462	0.049953	0.371138	0.074175	-0.818474	1.02177e-06	-0.600134	0.0019337	0.148873	0.487508	-0.542712	0.00614109	-0.166243	0.437531	0.347196	0.096457	-0.09114	0.671901	0.142795	0.505647	0.763496	1.42288e-05	0.457026	0.024754	-0.565867	0.00394995	-0.556114	0.00477503	0.0375747	0.86162	-0.211805	0.320434	-0.109503	0.610505
NP_414827.1	magenta	-0.38457	0.0635221	0.339176	0.104933	0.38208	0.0654025	-0.38208	0.0654025	-0.339176	0.104933	0.164121	0.443484	0.691816	0.000180554	0.155188	0.469014	0.12827	0.550292	-0.0148787	0.944987	0.680214	0.000254998	0.50631	0.0115848	-0.377049	0.0693318	-0.639714	0.000762346	-0.139403	0.515913	-0.176201	0.410169	0.13556	0.527662	0.0637969	0.76711	-0.234692	0.269644	-0.67545	0.000292558	0.864665	5.07159e-08	-0.683724	0.000230079	0.604717	0.00174687
NP_414828.1	turquoise	0.285686	0.175973	0.493592	0.014239	0.119645	0.577628	-0.119645	0.577628	-0.493592	0.014239	-0.34293	0.1009	-0.243675	0.251203	0.244814	0.248925	-0.699712	0.000141464	-0.450776	0.0270565	0.173312	0.418007	-0.495667	0.0137748	-0.28958	0.169897	0.34715	0.0965035	-0.12494	0.560774	0.213515	0.31645	0.833036	4.37709e-07	0.314743	0.134139	-0.608199	0.00161541	-0.588758	0.00247251	0.0631686	0.769343	-0.180239	0.399348	-0.16736	0.434414
NP_414829.1	blue	-0.20568	0.334948	0.588392	0.00249177	0.173397	0.417775	-0.173397	0.417775	-0.588392	0.00249177	0.00135818	0.994975	0.201577	0.34489	-0.165574	0.439403	-0.404796	0.0497465	0.0712669	0.740706	0.372803	0.0727852	0.0959792	0.655502	-0.752021	2.25976e-05	0.180376	0.398985	-0.3936	0.0570496	-0.11609	0.589064	0.596827	0.00207883	-0.165537	0.439506	-0.38307	0.06465	-0.771749	1.00394e-05	0.218466	0.305089	0.0130186	0.951857	0.241287	0.256024
NP_414830.1	green	-0.457066	0.0247397	0.355741	0.0879974	-0.0553263	0.797357	0.0553263	0.797357	-0.355741	0.0879974	0.397424	0.0544674	0.384118	0.06386	-0.46363	0.0224952	0.0794968	0.711943	0.404117	0.0501676	0.279999	0.185114	0.24353	0.251495	-0.715154	8.58044e-05	0.0435299	0.839945	0.0297756	0.890151	-0.0760159	0.724065	0.128176	0.550586	-0.247792	0.243031	-0.243513	0.251528	-0.484196	0.0165041	0.151446	0.479929	0.12114	0.572845	0.0712007	0.740939
NP_414832.2	blue	-0.706821	0.000112816	0.201779	0.344396	-0.435573	0.0333788	0.435573	0.0333788	-0.201779	0.344396	0.598313	0.00201249	0.577588	0.00312065	-0.563285	0.00415568	0.186162	0.383772	0.326232	0.119755	0.719783	7.33988e-05	0.220314	0.300913	-0.598273	0.00201429	-0.361739	0.0824001	0.254123	0.230809	0.145127	0.498651	-0.14563	0.497148	0.0708009	0.742346	-0.466032	0.021716	-0.475815	0.0187649	0.196616	0.35714	-0.212139	0.319652	0.117161	0.585606
NP_414833.1	turquoise	-0.0241901	0.910668	0.243877	0.250798	-0.417826	0.0421877	0.417826	0.0421877	-0.243877	0.250798	0.0148467	0.945106	0.114601	0.593881	-0.0488124	0.820813	-0.278745	0.187172	-0.165826	0.438696	0.404333	0.050033	-0.185988	0.384224	-0.422178	0.0398751	0.129278	0.547136	0.0960703	0.655195	0.0241931	0.910657	0.565396	0.00398682	0.314765	0.13411	-0.664962	0.000392565	-0.534017	0.00719142	0.144175	0.5015	-0.180711	0.398094	-0.214759	0.313571
NP_414835.2	turquoise	0.366523	0.0781318	0.605023	0.00173496	-0.090266	0.674878	0.090266	0.674878	-0.605023	0.00173496	-0.441227	0.0309033	-0.428805	0.0365469	0.255513	0.228181	-0.753377	2.14229e-05	-0.424249	0.0388101	0.0341675	0.874066	-0.462215	0.0229643	-0.279522	0.185895	0.493071	0.0143575	-0.164521	0.442358	0.0275569	0.898293	0.77951	7.13702e-06	0.232466	0.274345	-0.426027	0.0379143	-0.464587	0.022182	-0.0620222	0.773422	0.0313096	0.884528	-0.267125	0.206998
NP_414837.2	turquoise	0.49794	0.0132806	0.428842	0.0365291	-0.138661	0.518172	0.138661	0.518172	-0.428842	0.0365291	-0.598193	0.00201778	-0.556741	0.00471795	0.421842	0.0400498	-0.872043	2.83729e-08	-0.635697	0.000842721	0.0266998	0.901442	-0.573639	0.00338182	-0.0881353	0.682157	0.472263	0.0197961	-0.172388	0.420533	0.0227569	0.915942	0.75216	2.24743e-05	0.426814	0.0375229	-0.457993	0.0244121	-0.415227	0.0436182	-0.0938796	0.662599	-0.0854303	0.691437	-0.18645	0.383024
NP_414838.2	turquoise	-0.148525	0.488537	0.421891	0.0400244	-0.45824	0.0243255	0.45824	0.0243255	-0.421891	0.0400244	0.0930342	0.665464	-0.112379	0.601103	-0.249269	0.240143	-0.374479	0.0714065	-0.154145	0.472046	0.394652	0.0563299	-0.352775	0.0908678	-0.296756	0.159087	0.219682	0.302337	0.150038	0.484071	0.233889	0.271335	0.373555	0.0721647	0.337402	0.106881	-0.571006	0.00356597	-0.312868	0.1366	-0.28105	0.1834	0.0163706	0.939481	-0.336923	0.107411
NP_414839.1	turquoise	0.465639	0.0218417	0.341892	0.102003	-0.0903796	0.674491	0.0903796	0.674491	-0.341892	0.102003	-0.483286	0.0167382	-0.419888	0.0410793	0.296779	0.159054	-0.689112	0.000195951	-0.343479	0.100319	-0.0682846	0.751216	-0.321614	0.125394	-0.215587	0.311664	0.679472	0.000260559	-0.404	0.0502401	-0.105215	0.624634	0.861233	6.56954e-08	0.1751	0.413145	-0.375025	0.070962	-0.451334	0.0268443	-0.102984	0.632039	0.186735	0.382282	-0.182059	0.394524
NP_414840.1	turquoise	-0.348209	0.095424	0.505377	0.0117645	0.00265784	0.990166	-0.00265784	0.990166	-0.505377	0.0117645	0.342215	0.101659	0.374062	0.071748	-0.119065	0.579484	-0.119819	0.577068	-0.0901224	0.675368	0.668306	0.000357876	-0.167926	0.432839	-0.405529	0.0492946	-0.272026	0.19847	0.376341	0.0698986	0.567135	0.0038521	0.320512	0.126769	0.409919	0.0466579	-0.745105	2.95158e-05	-0.675851	0.000289224	0.362481	0.0817268	-0.527398	0.00808781	-0.00279337	0.989664
NP_414841.1	turquoise	0.00808996	0.970073	0.478706	0.0179584	-0.0591243	0.783757	0.0591243	0.783757	-0.478706	0.0179584	0.0662488	0.758414	0.0664008	0.757876	-0.00995249	0.963187	-0.376622	0.0696729	-0.176867	0.408372	0.331724	0.113291	-0.383847	0.0640638	-0.434208	0.0339995	0.160367	0.454124	0.217306	0.307727	0.472601	0.0196963	0.618089	0.00128716	0.343321	0.100486	-0.762148	1.50431e-05	-0.666336	0.000377978	0.185037	0.386705	-0.257949	0.223622	-0.193525	0.364898
NP_414842.4	turquoise	0.150681	0.482176	0.274727	0.193874	0.081842	0.703814	-0.081842	0.703814	-0.274727	0.193874	-0.0460556	0.830786	-0.266591	0.207943	-0.157518	0.462284	-0.344881	0.0988499	-0.0437671	0.839084	-0.182941	0.3922	-0.467924	0.0211177	-0.265788	0.209368	0.546501	0.00572537	0.0946553	0.659973	0.360871	0.0831935	0.537682	0.00673178	0.0109474	0.959509	-0.373366	0.0723204	-0.177428	0.406864	-0.318446	0.129373	0.276626	0.190687	-0.45014	0.0273001
NP_414844.1	turquoise	0.415875	0.0432581	0.493027	0.0143675	-0.085279	0.691957	0.085279	0.691957	-0.493027	0.0143675	-0.466931	0.0214301	-0.405281	0.0494474	0.317982	0.129964	-0.786783	5.11931e-06	-0.547679	0.005601	0.08956	0.677287	-0.532528	0.00738541	-0.215616	0.311598	0.421239	0.0403656	-0.131709	0.539562	0.0646593	0.764049	0.839522	2.92268e-07	0.367426	0.0773457	-0.557059	0.00468918	-0.502909	0.0122509	-0.000337491	0.998751	-0.125158	0.560087	-0.242427	0.253716
NP_414845.1	green	0.812674	1.40309e-06	-0.336532	0.107844	0.00503905	0.981356	-0.00503905	0.981356	0.336532	0.107844	-0.745199	2.94105e-05	-0.750119	2.434e-05	0.628635	0.00100183	-0.374522	0.071372	-0.551825	0.00518112	-0.571844	0.00350647	-0.344687	0.0990517	0.729841	5.17271e-05	0.330976	0.114156	-0.28272	0.180701	-0.285541	0.176202	0.120166	0.575958	0.120837	0.573812	0.423871	0.0390032	0.54049	0.00639645	-0.299164	0.155571	0.151374	0.480143	-0.163173	0.446158
NP_414846.1	greenyellow	0.779722	7.06945e-06	-0.102256	0.634462	-0.0550092	0.798495	0.0550092	0.798495	0.102256	0.634462	-0.832402	4.54933e-07	-0.642273	0.000714646	0.775752	8.4332e-06	-0.608759	0.0015951	-0.834105	4.10014e-07	-0.170973	0.424415	-0.412621	0.0450903	0.586489	0.00259398	0.151556	0.479608	-0.279247	0.186346	-0.291201	0.167412	0.413184	0.044769	0.38805	0.0609641	0.083793	0.697075	0.17609	0.410469	-0.0235992	0.912841	-0.230475	0.278592	-0.0875724	0.684084
NP_414847.3	greenyellow	0.731631	4.85268e-05	0.0620255	0.77341	0.0393838	0.855025	-0.0393838	0.855025	-0.0620255	0.77341	-0.78175	6.45143e-06	-0.450404	0.0271989	0.861634	6.37595e-08	-0.578225	0.00308019	-0.810635	1.56458e-06	-0.0353734	0.869658	-0.29722	0.158405	0.443024	0.0301481	0.0957805	0.656173	-0.318608	0.129167	-0.297198	0.158437	0.538023	0.00669023	0.430805	0.0355871	-0.0518064	0.810012	-0.110289	0.60793	0.248923	0.240818	-0.388982	0.0602924	0.0741324	0.730651
NP_414848.1	grey	-0.0162192	0.940039	0.28129	0.183011	-0.228777	0.282248	0.228777	0.282248	-0.28129	0.183011	-0.00611852	0.977363	0.0444346	0.836662	0.139003	0.517128	-0.0710308	0.741537	-0.281693	0.182358	0.334144	0.110525	-0.0928501	0.666088	0.0297242	0.89034	-0.335241	0.109288	0.310056	0.140349	-0.0768628	0.721109	0.0216898	0.91987	0.307989	0.143153	-0.173716	0.416905	-0.102964	0.632105	0.223195	0.294474	-0.383908	0.0640182	-0.0710403	0.741503
NP_414849.1	turquoise	0.317752	0.130257	0.499384	0.0129742	0.0402414	0.851901	-0.0402414	0.851901	-0.499384	0.0129742	-0.340244	0.103774	-0.284576	0.177732	0.499386	0.0129739	-0.53132	0.00754605	-0.542567	0.00615745	0.156835	0.464252	-0.357803	0.0860418	0.0948737	0.659235	0.101926	0.635562	0.0362107	0.866599	0.214272	0.314696	0.488773	0.0153664	0.494832	0.0139601	-0.347997	0.0956389	-0.401274	0.0519602	0.212017	0.319938	-0.364798	0.0796513	0.0122965	0.954524
NP_414850.1	turquoise	-0.281756	0.182255	0.369356	0.0756848	-0.106643	0.619915	0.106643	0.619915	-0.369356	0.0756848	0.250098	0.238532	0.285186	0.176764	-0.139831	0.514611	-0.261601	0.216902	-0.159272	0.457251	0.651763	0.00055953	-0.309627	0.140927	-0.492166	0.0145653	-0.105646	0.623211	0.308257	0.142788	0.49584	0.0137365	0.420879	0.0405547	0.430643	0.0356641	-0.856031	9.60069e-08	-0.719191	7.48936e-05	0.262061	0.216066	-0.455814	0.0251875	-0.123843	0.564247
NP_414851.1	red	0.490531	0.014947	0.159074	0.457817	-0.0350271	0.870923	0.0350271	0.870923	-0.159074	0.457817	-0.399052	0.0533963	-0.524677	0.00848227	0.122234	0.569359	-0.570781	0.00358209	-0.157999	0.4609	-0.374891	0.0710707	-0.404612	0.0498602	-0.175032	0.413332	0.845302	2.00856e-07	-0.303891	0.148827	0.00872421	0.967727	0.669115	0.000349895	-0.0241678	0.91075	-0.204222	0.338462	-0.204512	0.33776	-0.378274	0.0683589	0.468084	0.0210678	-0.271182	0.199921
NP_414852.1	green	-0.233647	0.271845	0.325193	0.121007	0.209591	0.325635	-0.209591	0.325635	-0.325193	0.121007	0.120855	0.573756	0.244513	0.249525	-0.309593	0.140975	-0.162818	0.447163	0.32978	0.115549	0.139116	0.516787	0.213306	0.316936	-0.781219	6.60835e-06	0.228331	0.283213	-0.320906	0.126276	-0.156287	0.465833	0.343342	0.100464	-0.343009	0.100816	-0.233264	0.272655	-0.567804	0.00380132	0.0713667	0.740355	0.240401	0.257827	0.21357	0.316322
NP_414853.1	turquoise	0.272318	0.19797	0.500521	0.0127371	0.010904	0.95967	-0.010904	0.95967	-0.500521	0.0127371	-0.326038	0.119988	-0.253334	0.232309	0.226128	0.28801	-0.692224	0.000178324	-0.367824	0.0770004	0.14578	0.496698	-0.386497	0.0620957	-0.333301	0.111483	0.48217	0.0170292	-0.252249	0.234383	0.128388	0.549923	0.826173	6.59015e-07	0.27716	0.189797	-0.571135	0.00355677	-0.644948	0.000667564	0.0362591	0.866422	-0.0532342	0.804873	-0.0944191	0.660772
NP_414854.1	turquoise	0.312754	0.136749	0.357868	0.0859808	-0.0227414	0.915998	0.0227414	0.915998	-0.357868	0.0859808	-0.434215	0.0339965	-0.392419	0.0578659	0.0566392	0.792649	-0.659586	0.000454445	-0.16349	0.445264	-0.123112	0.566568	-0.238498	0.261728	-0.383721	0.0641583	0.679549	0.000259975	-0.519583	0.00926379	-0.223436	0.293942	0.73432	4.40464e-05	-0.111681	0.603381	-0.197083	0.355976	-0.360014	0.0839816	-0.245531	0.247498	0.378171	0.0684403	-0.108842	0.612675
NP_414855.1	red	0.402161	0.0513957	0.171928	0.421791	-0.0757127	0.725124	0.0757127	0.725124	-0.171928	0.421791	-0.419949	0.0410469	-0.501606	0.0125143	0.0395487	0.854424	-0.624747	0.00109994	-0.109979	0.608944	-0.312313	0.137333	-0.326781	0.119097	-0.291421	0.167076	0.863206	5.66613e-08	-0.445326	0.029202	-0.133015	0.535513	0.690542	0.000187673	-0.0913148	0.671306	-0.193006	0.36621	-0.242031	0.254516	-0.404456	0.0499566	0.532654	0.00736891	-0.235453	0.268049
NP_414857.1	turquoise	0.450272	0.0272495	0.229779	0.280088	-0.158539	0.459352	0.158539	0.459352	-0.229779	0.280088	-0.494577	0.0140169	-0.356602	0.0871767	0.253626	0.231754	-0.636785	0.000820275	-0.286858	0.174128	-0.0650646	0.762611	-0.282929	0.180365	-0.303081	0.149968	0.665816	0.000383437	-0.393741	0.0569525	-0.217672	0.306893	0.838721	3.07504e-07	0.090112	0.675403	-0.345257	0.0984578	-0.441612	0.0307401	-0.0639873	0.766434	0.200134	0.348426	-0.163027	0.446571
NP_414858.1	magenta	0.132044	0.538522	-0.210264	0.324047	-0.34781	0.0958299	0.34781	0.0958299	0.210264	0.324047	0.0370714	0.863457	-0.509648	0.0109603	-0.320253	0.127093	-0.0755526	0.725683	0.0987501	0.646181	-0.477759	0.0182193	-0.492196	0.0145584	0.174417	0.415	0.484636	0.0163918	0.36331	0.08098	0.32048	0.126809	-0.185189	0.386307	0.0224495	0.917073	0.0350671	0.870777	0.522351	0.00883205	-0.824355	7.323e-07	0.566153	0.00392774	-0.584754	0.00269022
NP_414859.1	greenyellow	-0.439313	0.0317244	-0.213658	0.316119	-0.3306	0.114593	0.3306	0.114593	0.213658	0.316119	0.594829	0.00217095	0.196049	0.358556	-0.518811	0.0093874	0.498069	0.0132529	0.537501	0.00675387	-0.0204674	0.924373	0.175684	0.411566	0.00527739	0.980475	-0.105017	0.62529	0.392473	0.0578286	0.370866	0.0744036	-0.623707	0.00112754	-0.109313	0.61113	0.13179	0.53931	0.270946	0.20033	-0.261616	0.216876	0.26342	0.213607	-0.0255776	0.905566
NP_414860.1	turquoise	0.0340448	0.874515	0.422413	0.0397532	0.043155	0.841307	-0.043155	0.841307	-0.422413	0.0397532	-0.0424759	0.843774	0.0864195	0.688038	0.10086	0.639117	-0.464386	0.0222475	-0.208069	0.329242	0.395238	0.0559325	-0.177093	0.407766	-0.492262	0.0145431	0.191713	0.369493	-0.0898586	0.676268	0.204278	0.338326	0.718401	7.69258e-05	0.261425	0.217224	-0.66518	0.000390219	-0.818454	1.02293e-06	0.331434	0.113625	-0.248178	0.242275	0.0433579	0.84057
NP_414878.1	midnightblue	-0.302964	0.150134	0.101101	0.638313	0.316877	0.131378	-0.316877	0.131378	-0.101101	0.638313	0.0970011	0.652059	0.572546	0.00345728	0.0714736	0.73998	0.223437	0.293938	0.136556	0.524604	0.352148	0.0914841	0.527866	0.00802146	-0.344799	0.098935	-0.645617	0.00065622	-0.096704	0.653059	-0.368146	0.0767225	-0.205579	0.335192	-0.191901	0.369015	0.0977378	0.649581	-0.343771	0.100012	0.664565	0.000396871	-0.447019	0.0285216	0.643931	0.000685144
NP_414879.3	greenyellow	0.582969	0.00279241	0.0137274	0.949239	0.162075	0.449267	-0.162075	0.449267	-0.0137274	0.949239	-0.588466	0.00248786	-0.390946	0.0588968	0.614554	0.00139724	-0.323837	0.122657	-0.412276	0.0452882	-0.267704	0.205979	-0.111104	0.605265	0.359223	0.0847141	0.219536	0.302668	-0.352739	0.0909033	-0.257989	0.223549	0.253673	0.231665	0.148264	0.489313	0.170168	0.426631	0.0583753	0.786434	0.0496249	0.817878	-0.0344782	0.87293	0.105874	0.622457
NP_414887.2	black	-0.107182	0.618139	-0.168584	0.431012	0.564435	0.00406297	-0.564435	0.00406297	0.168584	0.431012	0.0560899	0.794618	0.363043	0.0812203	0.0650501	0.762662	0.537447	0.00676043	0.526817	0.00817075	-0.307183	0.144256	0.836882	3.45209e-07	-0.008553	0.96836	-0.106839	0.619268	-0.546889	0.00568406	-0.558747	0.00453918	-0.335306	0.109214	-0.691454	0.000182551	0.763602	1.41666e-05	0.12159	0.571411	0.362155	0.0820227	0.2406	0.257422	0.630465	0.000958301
NP_414888.4	midnightblue	-0.553568	0.00501272	-0.0375851	0.861582	0.535391	0.00701608	-0.535391	0.00701608	0.0375851	0.861582	0.436253	0.0330731	0.726251	5.87099e-05	-0.260414	0.219073	0.42849	0.0366998	0.489815	0.0151167	0.318632	0.129137	0.62614	0.00106387	-0.40574	0.0491654	-0.489477	0.0151974	-0.221485	0.298286	-0.0356787	0.868542	-0.321931	0.125002	-0.403047	0.0508365	0.112745	0.599912	-0.372278	0.0732218	0.533734	0.00722798	-0.213231	0.317109	0.703807	0.000124272
NP_414889.1	pink	-0.0835538	0.6979	0.0169554	0.937323	-0.309277	0.141402	0.309277	0.141402	-0.0169554	0.937323	0.139207	0.51651	0.11841	0.581589	0.166729	0.436172	-0.244459	0.249633	-0.495439	0.0138251	0.688504	0.000199572	-0.409634	0.0468257	0.0743847	0.729768	-0.330303	0.114938	0.476665	0.0185248	0.58529	0.0026602	0.233662	0.271814	0.815441	1.20776e-06	-0.790448	4.3093e-06	-0.450445	0.0271833	0.277646	0.188989	-0.724994	6.13426e-05	-0.112777	0.599808
NP_414890.1	pink	0.0612213	0.776274	0.0754233	0.726135	-0.462943	0.0227221	0.462943	0.0227221	-0.0754233	0.726135	-0.0280332	0.896545	-0.00379906	0.985944	0.365046	0.0794313	-0.246974	0.244642	-0.679874	0.000257534	0.630566	0.000955938	-0.414081	0.0442607	0.289904	0.169399	-0.410329	0.0464172	0.537584	0.00674377	0.365072	0.0794085	0.216722	0.309062	0.904636	1.30788e-09	-0.646578	0.000640213	-0.254717	0.229682	0.299029	0.155766	-0.796512	3.21632e-06	-0.212944	0.317776
NP_414891.4	pink	-0.0362296	0.86653	0.0343572	0.873372	-0.385083	0.0631397	0.385083	0.0631397	-0.0343572	0.873372	0.0764306	0.722617	0.169175	0.429375	0.277529	0.189184	-0.136635	0.524362	-0.598152	0.00201959	0.717748	7.8643e-05	-0.373044	0.0725857	0.187004	0.381586	-0.492466	0.0144962	0.568301	0.00376395	0.408925	0.0472449	0.22065	0.300157	0.857675	8.53007e-08	-0.729945	5.15375e-05	-0.316268	0.132161	0.400643	0.0523651	-0.870837	3.12741e-08	-0.228067	0.283784
NP_414892.1	blue	-0.0799101	0.710508	0.634302	0.000872304	-0.029987	0.889376	0.029987	0.889376	-0.634302	0.000872304	-0.0602536	0.779725	0.212907	0.317862	0.0232104	0.914272	-0.394312	0.0565618	0.0241522	0.910807	0.397642	0.0543234	0.133217	0.534886	-0.754298	2.06564e-05	0.182453	0.393485	-0.273777	0.195483	-0.14708	0.492827	0.652537	0.000548279	0.00565784	0.979067	-0.485861	0.0160825	-0.887598	7.35127e-09	0.381673	0.0657138	-0.094426	0.660749	0.25242	0.234057
NP_414894.2	midnightblue	-0.0804727	0.708556	-0.0103093	0.961868	0.280091	0.184964	-0.280091	0.184964	0.0103093	0.961868	-0.0873273	0.684924	0.355888	0.0878571	0.263156	0.214084	0.173232	0.418225	0.2326	0.274061	0.0626123	0.771322	0.724811	6.17362e-05	-0.168645	0.430843	-0.269198	0.203361	-0.493177	0.0143333	-0.514646	0.0100774	-0.179843	0.400403	-0.283175	0.17997	0.368329	0.0765652	-0.309368	0.141278	0.545196	0.0058658	-0.10974	0.60973	0.883688	1.05078e-08
NP_414895.1	greenyellow	0.35317	0.0904823	0.160951	0.452459	0.37139	0.0739636	-0.37139	0.0739636	-0.160951	0.452459	-0.631306	0.000938845	-0.0472598	0.826426	0.652888	0.000543237	-0.386384	0.0621786	-0.384108	0.0638678	0.0315592	0.883613	0.25477	0.229582	0.0254281	0.906115	-0.155496	0.468123	-0.645468	0.000658735	-0.549707	0.00539222	0.292375	0.165628	-0.0235896	0.912877	0.197174	0.355747	-0.335088	0.109459	0.506801	0.011491	-0.332288	0.112642	0.696692	0.000155438
NP_414897.1	blue	0.227899	0.28415	0.580601	0.00293305	-0.0181538	0.932902	0.0181538	0.932902	-0.580601	0.00293305	-0.335123	0.10942	-0.0202634	0.925125	0.252671	0.233576	-0.435523	0.0334015	-0.0944193	0.660772	0.0944467	0.660679	0.135057	0.529208	-0.542763	0.00613527	0.392815	0.0575914	-0.461184	0.0233113	-0.426704	0.0375775	0.768193	1.16874e-05	-0.0684327	0.750693	-0.254777	0.229569	-0.681698	0.000244188	0.343268	0.100542	0.0566239	0.792704	0.116676	0.58717
NP_414898.4	turquoise	0.372549	0.0729965	0.479398	0.0177693	-0.096565	0.653527	0.096565	0.653527	-0.479398	0.0177693	-0.429778	0.0360776	-0.360451	0.0835786	0.267707	0.205973	-0.790665	4.2651e-06	-0.476068	0.0186933	0.160804	0.452877	-0.479751	0.0176738	-0.31481	0.134051	0.494946	0.0139346	-0.192442	0.367639	0.0888694	0.679646	0.894079	3.94588e-09	0.319956	0.127466	-0.584381	0.00271134	-0.591889	0.00231282	-0.00565438	0.97908	-0.0617571	0.774366	-0.213399	0.31672
NP_414899.2	green	-0.0903846	0.674474	0.389339	0.0600369	0.207975	0.329465	-0.207975	0.329465	-0.389339	0.0600369	-0.0354949	0.869214	0.185084	0.38658	-0.123152	0.56644	-0.378748	0.0679846	0.121627	0.571292	0.264606	0.211476	0.0796886	0.711277	-0.793758	3.67761e-06	0.232299	0.274699	-0.344663	0.0990774	-0.142196	0.507453	0.550068	0.00535573	-0.212103	0.319736	-0.370819	0.0744437	-0.765383	1.31542e-05	0.21181	0.320422	0.0627969	0.770665	0.25422	0.230625
NP_414900.1	green	-0.206314	0.333429	0.468037	0.0210825	0.291104	0.16756	-0.291104	0.16756	-0.468037	0.0210825	0.0395988	0.854242	0.346765	0.0968992	-0.12257	0.568289	-0.265417	0.210029	0.238314	0.262108	0.306267	0.145519	0.287668	0.172863	-0.867345	4.12328e-08	0.0909118	0.672678	-0.394267	0.0565922	-0.198177	0.353256	0.43967	0.03157	-0.288584	0.171437	-0.294094	0.163039	-0.856629	9.1983e-08	0.410272	0.0464508	-0.00647181	0.976057	0.457661	0.0245291
NP_414901.1	red	0.486449	0.0159359	0.273189	0.196483	0.110859	0.606064	-0.110859	0.606064	-0.273189	0.196483	-0.458871	0.0241052	-0.461272	0.0232817	0.184786	0.387359	-0.581296	0.00289119	-0.110644	0.606767	-0.381005	0.0662276	-0.292397	0.165594	-0.280969	0.183531	0.871708	2.91519e-08	-0.464596	0.0221792	-0.144561	0.500344	0.75929	1.69071e-05	-0.122989	0.56696	-0.151257	0.480486	-0.30857	0.142361	-0.242849	0.252864	0.472419	0.0197499	-0.19588	0.358977
NP_414902.1	turquoise	-0.069581	0.746642	0.58222	0.00283625	0.0253294	0.906478	-0.0253294	0.906478	-0.58222	0.00283625	-0.0885129	0.680865	0.157168	0.463291	-0.00188469	0.993026	-0.437701	0.0324293	-0.0522403	0.808449	0.395071	0.0560456	0.0548078	0.799218	-0.708033	0.000108474	0.127164	0.553763	-0.274935	0.193524	-0.215361	0.312185	0.604737	0.00174608	-0.0269079	0.900677	-0.427395	0.0372361	-0.796627	3.19824e-06	0.341707	0.102201	-0.107994	0.615463	0.182213	0.39412
NP_414903.4	yellow	-0.600402	0.00192231	-0.381785	0.0656282	-0.0292505	0.892077	0.0292505	0.892077	0.381785	0.0656282	0.762742	1.46793e-05	0.539278	0.00653938	-0.477972	0.0181603	0.902097	1.72511e-09	0.487017	0.0157952	0.163809	0.444363	0.303852	0.148883	0.230068	0.279465	-0.551987	0.00516534	0.562782	0.00419682	0.330862	0.114288	-0.771793	1.00203e-05	-0.0853491	0.691716	0.185851	0.384582	0.466862	0.0214518	0.0254829	0.905914	-0.113007	0.599058	-0.136957	0.523375
NP_414906.1	turquoise	-0.00035703	0.998679	0.274994	0.193425	-0.416962	0.0426591	0.416962	0.0426591	-0.274994	0.193425	-0.00439496	0.983739	0.0795724	0.71168	-0.02584	0.904601	-0.387322	0.0614927	-0.20067	0.347111	0.428506	0.0366925	-0.257227	0.224967	-0.485263	0.016233	0.1753	0.412605	0.0897253	0.676723	0.0917231	0.669917	0.618482	0.00127542	0.364925	0.0795383	-0.753808	2.10606e-05	-0.654504	0.000520552	0.164135	0.443447	-0.203053	0.341292	-0.182735	0.392742
NP_414907.2	brown	-0.68999	0.000190833	0.204603	0.337542	-0.299053	0.155732	0.299053	0.155732	-0.204603	0.337542	0.529162	0.0078403	0.684933	0.000222004	-0.419387	0.0413466	0.212989	0.317671	0.23736	0.264081	0.81065	1.56333e-06	0.334488	0.110136	-0.568479	0.00375068	-0.553078	0.00505963	0.186229	0.383598	0.0172773	0.936135	-0.119201	0.57905	0.0750424	0.727467	-0.424837	0.0385123	-0.529277	0.00782441	0.419558	0.0412552	-0.404704	0.0498029	0.254197	0.230668
NP_414909.2	turquoise	0.16622	0.437594	0.365575	0.0789646	0.0720045	0.738114	-0.0720045	0.738114	-0.365575	0.0789646	-0.158009	0.460874	-0.26704	0.207149	0.0567648	0.792199	-0.56515	0.00400625	-0.27885	0.186999	0.0515862	0.810805	-0.497085	0.0134647	-0.224634	0.291293	0.378457	0.0682141	-0.0293419	0.891742	0.442768	0.0302545	0.611334	0.00150441	0.253475	0.23204	-0.531341	0.00754321	-0.42893	0.0364864	-0.105134	0.624903	-0.0281557	0.896095	-0.213472	0.31655
NP_414910.1	brown	0.634992	0.000857556	0.0269811	0.900408	-0.153948	0.472619	0.153948	0.472619	-0.0269811	0.900408	-0.447311	0.0284054	-0.742954	3.20181e-05	0.159116	0.457696	-0.37965	0.0672784	-0.186418	0.383107	-0.717781	7.85564e-05	-0.570122	0.00362972	0.20694	0.33193	0.812117	1.44565e-06	-0.00884593	0.967277	0.0334057	0.876853	0.357149	0.0866586	-0.00657275	0.975683	0.0629099	0.770263	0.343896	0.0998805	-0.582123	0.00284198	0.562721	0.00420183	-0.642713	0.000706706
NP_414911.1	blue	-0.526879	0.00816187	0.328693	0.116826	-0.308446	0.142529	0.308446	0.142529	-0.328693	0.116826	0.465426	0.0219105	0.599752	0.00194998	-0.33626	0.108148	0.143163	0.504541	0.286783	0.174247	0.638737	0.000781258	0.238763	0.261183	-0.656266	0.000496748	-0.278426	0.187698	0.187301	0.380817	0.152677	0.476325	0.0949793	0.658878	0.0642768	0.765406	-0.51429	0.0101382	-0.650463	0.00057889	0.462519	0.0228629	-0.300783	0.153238	0.116614	0.587372
NP_414912.1	blue	0.165568	0.439421	-0.220773	0.299882	-0.277601	0.189064	0.277601	0.189064	0.220773	0.299882	0.0668038	0.75645	-0.317687	0.13034	-0.140527	0.512501	0.209544	0.325745	0.127498	0.552714	-0.430815	0.0355823	-0.236065	0.266771	0.356612	0.0871674	0.159808	0.455718	0.428486	0.0367022	0.187546	0.380183	-0.388265	0.0608087	-0.0117877	0.956404	0.246518	0.245542	0.636805	0.000819869	-0.535625	0.00698661	0.360639	0.0834058	-0.435961	0.0332043
NP_414913.1	grey	0.0528029	0.806424	0.22527	0.289891	-0.0609746	0.777154	0.0609746	0.777154	-0.22527	0.289891	-0.0239962	0.911381	-0.0408609	0.849647	0.132801	0.536175	0.122323	0.569077	0.051655	0.810557	-0.0462108	0.830224	0.24193	0.25472	0.127444	0.552883	-0.136118	0.525948	0.0561947	0.794242	-0.16581	0.438742	-0.170293	0.426288	-0.102005	0.635297	0.343491	0.100307	0.160523	0.453678	0.0951498	0.658302	0.0284193	0.895127	0.0810425	0.706582
NP_414914.2	turquoise	-0.513045	0.0103535	-0.00378644	0.98599	0.239257	0.260169	-0.239257	0.260169	0.00378644	0.98599	0.527394	0.00808831	0.529903	0.00773814	-0.375755	0.0703706	0.594294	0.00219622	0.519686	0.00924751	0.0785194	0.71534	0.492809	0.0144174	-0.252169	0.234537	-0.371499	0.0738724	0.206377	0.333278	-0.0770368	0.720503	-0.46992	0.0205011	-0.318607	0.129169	0.174324	0.415253	0.0170745	0.936884	0.1979	0.353945	0.0164135	0.939322	0.208909	0.327248
NP_414915.1	green	0.294415	0.162559	-0.45811	0.0243712	-0.134553	0.530763	0.134553	0.530763	0.45811	0.0243712	-0.0645783	0.764336	-0.351568	0.0920565	0.235374	0.268216	0.255422	0.228352	-0.261347	0.217367	-0.328103	0.117523	-0.291611	0.166788	0.899753	2.21284e-09	-0.118459	0.581431	0.423646	0.0391182	0.265219	0.210381	-0.437266	0.0326216	0.309657	0.140888	0.300122	0.154188	0.802958	2.33124e-06	-0.337332	0.106958	-0.0441354	0.837748	-0.38882	0.0604088
NP_414917.2	pink	0.211485	0.321183	0.0767083	0.721648	-0.346218	0.0974627	0.346218	0.0974627	-0.0767083	0.721648	-0.256371	0.226568	-0.0805636	0.708241	0.491511	0.0147173	-0.345527	0.0981776	-0.650395	0.000579921	0.506893	0.0114736	-0.19034	0.372995	0.287673	0.172854	-0.329581	0.115782	0.143299	0.504131	0.104672	0.626435	0.249188	0.240302	0.687099	0.00020815	-0.382778	0.0648712	-0.28773	0.172765	0.365886	0.0786908	-0.66582	0.000383397	0.119082	0.579431
NP_414918.4	purple	-0.382689	0.0649387	-0.32925	0.11617	0.26533	0.210183	-0.26533	0.210183	0.32925	0.11617	0.324354	0.122026	0.36069	0.0833592	-0.291243	0.167348	0.638527	0.000785373	0.630529	0.000956819	-0.178006	0.405313	0.767861	1.18528e-05	-0.0175439	0.935152	-0.247928	0.242766	-0.208539	0.328125	-0.431214	0.035393	-0.671193	0.000330095	-0.621821	0.00117913	0.722865	6.60406e-05	0.338808	0.105335	0.0782644	0.716227	0.313928	0.135204	0.430661	0.0356552
NP_414919.1	turquoise	0.411468	0.0457542	0.063173	0.769328	-0.160794	0.452906	0.160794	0.452906	-0.063173	0.769328	-0.344724	0.0990137	-0.419622	0.041221	0.0494512	0.818506	-0.516096	0.00983258	-0.119708	0.577425	-0.239281	0.26012	-0.412029	0.0454305	-0.228665	0.28249	0.818104	1.04299e-06	-0.306373	0.145371	0.0172119	0.936376	0.678808	0.00026562	-0.0157944	0.941607	-0.289578	0.1699	-0.225657	0.289043	-0.333417	0.11135	0.416888	0.0426998	-0.365488	0.0790406
NP_414920.1	tan	-0.24723	0.244137	-0.242934	0.252692	-0.542103	0.00621015	0.542103	0.00621015	0.242934	0.252692	0.412741	0.0450216	0.0949612	0.65894	-0.158282	0.460087	0.388593	0.0605724	-0.109711	0.609825	0.273037	0.196742	-0.239044	0.260605	0.440698	0.0311286	-0.432482	0.0347975	0.835889	3.67263e-07	0.429601	0.0361622	-0.458261	0.0243183	0.520471	0.0091235	-0.203181	0.340981	0.42228	0.0398219	-0.153352	0.474356	-0.323237	0.123391	-0.462234	0.022958
NP_414921.2	yellow	-0.652297	0.000551742	-0.142346	0.507002	0.427488	0.0371902	-0.427488	0.0371902	0.142346	0.507002	0.665878	0.000382788	0.8099	1.62668e-06	-0.438524	0.0320681	0.909544	7.48695e-10	0.785129	5.52721e-06	0.0856691	0.690616	0.769642	1.09889e-05	-0.239298	0.260084	-0.464757	0.0221267	0.0323687	0.880649	-0.0843961	0.694996	-0.586531	0.00259167	-0.544457	0.00594663	0.350843	0.0927749	0.0558963	0.795312	0.382095	0.0653907	0.0154646	0.942825	0.372728	0.0728476
NP_414922.1	yellow	-0.57632	0.0032026	-0.19489	0.361459	0.187456	0.380417	-0.187456	0.380417	0.19489	0.361459	0.699302	0.000143293	0.825569	6.82602e-07	-0.274304	0.194589	0.862986	5.76109e-08	0.52988	0.0077413	0.316777	0.131506	0.547696	0.00559921	-0.0955402	0.656984	-0.524525	0.00850476	0.298563	0.156444	0.188427	0.377908	-0.425841	0.0380074	-0.116998	0.586132	-0.0177831	0.934269	-0.0788039	0.71435	0.53061	0.0076419	-0.303314	0.14964	0.166377	0.437156
NP_414923.1	yellow	-0.697074	0.000153607	-0.215548	0.311755	0.319659	0.127839	-0.319659	0.127839	0.215548	0.311755	0.714331	8.81914e-05	0.86774	3.9981e-08	-0.408202	0.0476759	0.866324	4.46411e-08	0.645166	0.00066385	0.292788	0.165003	0.679011	0.000264066	-0.180963	0.397426	-0.605636	0.0017113	0.131515	0.540164	0.0929682	0.665688	-0.565458	0.00398197	-0.324629	0.121692	0.143392	0.503853	-0.0433098	0.840745	0.47971	0.0176849	-0.212894	0.317893	0.365042	0.0794352
NP_414924.1	brown	-0.506333	0.0115804	0.307019	0.144482	-0.0141228	0.947778	0.0141228	0.947778	-0.307019	0.144482	0.346042	0.0976439	0.580128	0.00296187	-0.159827	0.455663	0.0266879	0.901485	-0.0184053	0.931975	0.752321	2.23328e-05	0.0362051	0.866619	-0.417822	0.0421896	-0.474126	0.0192499	0.158137	0.460505	0.336907	0.107429	0.0969208	0.652329	0.285781	0.175823	-0.620002	0.00123078	-0.646455	0.000642246	0.514557	0.0100925	-0.630681	0.000953265	0.213148	0.317302
NP_414925.1	yellow	-0.351749	0.0918776	-0.166965	0.435515	0.289325	0.170291	-0.289325	0.170291	0.166965	0.435515	0.328372	0.117205	0.523202	0.00870279	-0.221815	0.297549	0.718873	7.57067e-05	0.620538	0.00121535	-0.0849671	0.69303	0.823493	7.69534e-07	-0.142656	0.506066	-0.288205	0.172026	-0.16425	0.44312	-0.533167	0.0073016	-0.459015	0.0240553	-0.614556	0.00139717	0.598007	0.00202603	0.187946	0.379149	0.318313	0.129542	0.183111	0.391753	0.341503	0.102419
NP_414927.1	pink	0.129071	0.547785	0.129984	0.544932	-0.700941	0.0001361	0.700941	0.0001361	-0.129984	0.544932	-0.152783	0.476016	-0.354309	0.0893749	0.190286	0.373132	-0.450235	0.0272637	-0.6326	0.00090959	0.384541	0.063544	-0.647225	0.000629636	0.292133	0.165995	-0.0225736	0.916616	0.418064	0.0420585	0.385122	0.0631108	0.181341	0.396426	0.804762	2.126e-06	-0.560645	0.00437533	-0.0442697	0.83726	-0.191742	0.36942	-0.383753	0.0641348	-0.451627	0.0267332
NP_414928.2	grey	-0.282566	0.180949	-0.145186	0.498473	-0.421028	0.0404763	0.421028	0.0404763	0.145186	0.498473	0.463319	0.0225975	0.142128	0.507659	-0.487681	0.0156318	0.104777	0.626086	0.226961	0.286189	0.243702	0.251148	-0.0981379	0.648236	-0.344548	0.0991976	0.0860253	0.689392	0.409805	0.0467249	0.266641	0.207854	0.0404892	0.851	0.0586418	0.785482	-0.388268	0.0608065	-0.126699	0.555227	-0.172982	0.418908	0.14472	0.499867	-0.403666	0.0504487
NP_414930.3	red	0.358455	0.0854308	0.0233916	0.913605	0.0518883	0.809717	-0.0518883	0.809717	-0.0233916	0.913605	-0.421519	0.0402185	-0.545388	0.00584494	-0.0842246	0.695587	-0.371318	0.074024	0.182787	0.392604	-0.676039	0.00028767	-0.0341716	0.874051	-0.200512	0.347498	0.680402	0.000253607	-0.502856	0.0122615	-0.451529	0.0267703	0.0840595	0.696156	-0.547444	0.00562558	0.4508	0.0270474	0.205984	0.33422	-0.556737	0.00471824	0.820448	9.14905e-07	0.0226538	0.916321
NP_414931.1	brown	0.226073	0.288129	-0.322179	0.124694	-0.221879	0.297406	0.221879	0.297406	0.322179	0.124694	-0.219932	0.301773	-0.703503	0.000125481	-0.168073	0.43243	-0.294083	0.163056	-0.205012	0.336554	-0.465279	0.0219578	-0.534283	0.00715719	0.453586	0.026001	0.32557	0.120552	0.0755616	0.725651	0.144784	0.499675	-0.257475	0.224504	0.0272834	0.899297	0.253082	0.23279	0.692632	0.000176119	-0.875871	2.06944e-08	0.456837	0.0248213	-0.4037	0.0504272
NP_414932.1	midnightblue	0.370462	0.0747447	-0.122369	0.568931	-0.629616	0.00097828	0.629616	0.00097828	0.122369	0.568931	-0.190809	0.371798	-0.467219	0.0213391	0.117563	0.584312	-0.35035	0.0932669	-0.369481	0.0755781	-0.0924489	0.66745	-0.66462	0.000396273	0.181022	0.397269	0.376212	0.0700018	0.36865	0.0762889	0.279825	0.185399	0.200632	0.347204	0.51251	0.0104472	-0.422647	0.0396319	0.0746271	0.728919	-0.340097	0.103933	0.0319936	0.882022	-0.595197	0.00215375
NP_414933.1	turquoise	0.426051	0.0379025	0.248732	0.24119	-0.39733	0.05453	0.39733	0.05453	-0.248732	0.24119	-0.470052	0.0204609	-0.348526	0.0951019	0.429574	0.0361754	-0.618257	0.00128213	-0.447579	0.0282991	0.117441	0.584707	-0.222198	0.296693	-0.122533	0.568408	0.307338	0.144044	-0.117541	0.584385	-0.20285	0.341787	0.503088	0.012215	0.396618	0.0550038	-0.340865	0.103104	-0.439725	0.0315464	0.071287	0.740636	-0.0937672	0.662979	0.0671762	0.755132
NP_414934.1	turquoise	0.600434	0.00192094	0.141108	0.510742	-0.246908	0.244772	0.246908	0.244772	-0.141108	0.510742	-0.650835	0.000573285	-0.560845	0.00435835	0.517539	0.00959375	-0.796769	3.17598e-06	-0.613315	0.00143767	-0.0035331	0.986928	-0.443002	0.0301573	0.0345589	0.872635	0.416394	0.0429713	-0.225053	0.29037	-0.102355	0.634132	0.58332	0.00277207	0.417899	0.0421477	-0.314756	0.134121	-0.334028	0.110657	-0.0567768	0.792156	-0.0743892	0.729752	-0.00760939	0.97185
NP_414935.1	pink	0.30698	0.144536	-0.103312	0.630949	-0.446547	0.0287097	0.446547	0.0287097	0.103312	0.630949	-0.206591	0.332766	-0.213283	0.316988	0.447791	0.0282153	-0.178111	0.405031	-0.578635	0.00305433	0.172685	0.419719	-0.521943	0.00889466	0.51366	0.0102467	-0.171918	0.421819	0.439568	0.0316139	0.436821	0.0328192	0.0639325	0.766629	0.771715	1.00538e-05	-0.403651	0.0504581	0.0683868	0.750855	0.0728947	0.734989	-0.538568	0.00662435	-0.268723	0.204191
NP_414936.1	grey	0.349733	0.0938845	0.0453696	0.833272	0.0160041	0.940833	-0.0160041	0.940833	-0.0453696	0.833272	-0.385137	0.0631001	-0.239682	0.259297	0.571977	0.00349711	-0.258953	0.221761	-0.652873	0.000543453	0.0719949	0.738148	-0.391032	0.0588363	0.549105	0.00545352	-0.321756	0.125218	0.184949	0.386934	0.218743	0.30446	0.0322678	0.881018	0.548317	0.00553462	-0.1192	0.579054	0.122884	0.567291	0.140218	0.513436	-0.571889	0.00350329	-0.00734803	0.972816
NP_414937.2	yellow	-0.108177	0.61486	-0.393328	0.0572365	0.483868	0.0165883	-0.483868	0.0165883	0.393328	0.0572365	0.288344	0.17181	0.236661	0.26553	-0.0809251	0.706988	0.468049	0.0210787	0.22271	0.295554	-0.137916	0.520444	0.190292	0.373118	0.227162	0.285751	-0.388585	0.0605782	0.234419	0.270219	0.207421	0.330784	-0.422798	0.0395539	-0.229153	0.281436	0.31467	0.134234	0.319911	0.127522	0.122708	0.56785	-0.0959185	0.655707	0.117523	0.58444
NP_414938.1	cyan	-0.714426	8.79115e-05	-0.0393967	0.854978	-0.196893	0.356448	0.196893	0.356448	0.0393967	0.854978	0.805735	2.02215e-06	0.511005	0.0107145	-0.618518	0.00127434	0.575531	0.00325445	0.570593	0.00359566	0.307018	0.144484	0.295235	0.161338	-0.22473	0.291081	-0.307698	0.14355	0.425445	0.038206	0.36229	0.0819003	-0.561007	0.00434467	-0.0755504	0.725691	-0.0804652	0.708583	-0.0348326	0.871634	0.034841	0.871604	0.0115975	0.957107	0.0335625	0.876279
NP_414939.1	pink	0.189302	0.375656	0.15302	0.475322	-0.548047	0.0055626	0.548047	0.0055626	-0.15302	0.475322	-0.146442	0.494725	-0.196288	0.357957	0.375433	0.0706308	-0.448734	0.0278451	-0.729948	5.15308e-05	0.476452	0.0185847	-0.631889	0.000925568	0.244597	0.249358	-0.136299	0.525391	0.491958	0.0146135	0.46338	0.0225773	0.340022	0.104014	0.948158	1.96923e-12	-0.754749	2.029e-05	-0.308123	0.14297	0.122851	0.567396	-0.652553	0.000548042	-0.300833	0.153166
NP_414940.1	green	-0.0795758	0.711669	-0.446652	0.028668	-0.173177	0.418375	0.173177	0.418375	0.446652	0.028668	0.145433	0.497734	0.055614	0.796324	0.152784	0.476013	0.253099	0.232757	-0.324841	0.121434	0.226635	0.2869	-0.161883	0.449812	0.65828	0.000470702	-0.532354	0.0074084	0.416441	0.0429451	0.300352	0.153857	-0.449816	0.0274251	0.4727	0.019667	-0.0112006	0.958573	0.371141	0.0741724	0.0910451	0.672224	-0.518198	0.00948643	-0.0935293	0.663786
NP_414941.1	turquoise	-0.322563	0.12422	-0.416601	0.0428571	-0.170008	0.427071	0.170008	0.427071	0.416601	0.0428571	0.532756	0.00735543	0.108082	0.615175	-0.351421	0.0922014	0.642742	0.000706192	0.268658	0.204305	-0.0835946	0.697759	-0.0129668	0.952048	0.45945	0.0239044	-0.318742	0.128998	0.651741	0.00055985	0.387729	0.0611967	-0.784855	5.59754e-06	0.0644547	0.764775	0.240035	0.258575	0.673945	0.000305385	-0.309846	0.140633	0.0489104	0.820459	-0.304413	0.148096
NP_414942.1	pink	0.464755	0.0221273	-0.179401	0.401581	-0.414776	0.0438701	0.414776	0.0438701	0.179401	0.401581	-0.367936	0.0769037	-0.475758	0.0187813	0.491447	0.0147322	-0.316534	0.131818	-0.804008	2.20979e-06	0.0743248	0.729977	-0.687011	0.000208694	0.743816	3.09938e-05	-0.131473	0.540293	0.411383	0.0458036	0.313729	0.135465	0.0932911	0.664593	0.767908	1.18291e-05	-0.257641	0.224196	0.336149	0.108271	-0.131376	0.540597	-0.476377	0.018606	-0.46279	0.0227726
NP_414943.1	green	0.649705	0.000590438	-0.151903	0.478589	-0.02377	0.912213	0.02377	0.912213	0.151903	0.478589	-0.736099	4.12858e-05	-0.609981	0.00155147	0.696155	0.000158046	-0.453073	0.0261913	-0.730342	5.0814e-05	-0.270058	0.201867	-0.320586	0.126676	0.730469	5.05838e-05	0.0250332	0.907567	-0.270462	0.201166	-0.230059	0.279486	0.123852	0.564219	0.30831	0.142715	0.283249	0.17985	0.365849	0.0787233	-0.0923395	0.667822	-0.188017	0.378965	0.0354936	0.869218
NP_414944.1	yellow	-0.697095	0.000153509	-0.0638643	0.766871	-0.302939	0.150169	0.302939	0.150169	0.0638643	0.766871	0.818268	1.03357e-06	0.639742	0.000761802	-0.58717	0.00255697	0.70592	0.000116138	0.544034	0.00599326	0.410319	0.0464234	0.336391	0.108002	-0.266006	0.20898	-0.388024	0.0609828	0.541705	0.00625577	0.194573	0.362256	-0.440964	0.0310151	-0.0604062	0.779181	-0.13983	0.514614	-0.00881422	0.967395	0.177798	0.405869	-0.0903303	0.674659	-0.168785	0.430455
NP_414945.1	tan	-0.304144	0.148474	-0.358291	0.0855836	-0.319453	0.1281	0.319453	0.1281	0.358291	0.0855836	0.55768	0.00463351	0.206417	0.333182	-0.242117	0.254342	0.606692	0.00167122	0.0719887	0.73817	0.149946	0.484341	-0.143903	0.502318	0.469456	0.0206434	-0.446415	0.0287628	0.844363	2.13691e-07	0.537687	0.00673111	-0.565755	0.00395869	0.35771	0.086129	-0.0875448	0.684179	0.506431	0.0115616	-0.10729	0.617783	-0.25873	0.222174	-0.460127	0.0236715
NP_414946.4	grey	-0.35228	0.0913535	0.461157	0.0233205	-0.237033	0.264757	0.237033	0.264757	-0.461157	0.0233205	0.410188	0.0464997	0.342036	0.10185	-0.305562	0.146495	0.204015	0.338962	0.347044	0.0966125	0.293359	0.164142	0.187417	0.380515	-0.462217	0.0229638	-0.0520852	0.809008	0.28116	0.183221	0.135113	0.529038	-0.0114001	0.957836	-0.0375969	0.861539	-0.244411	0.249729	-0.335459	0.109043	0.174566	0.414596	0.00387617	0.985658	-0.0743752	0.729801
NP_414947.1	yellow	-0.58877	0.00247186	-0.303128	0.149903	0.093602	0.663539	-0.093602	0.663539	0.303128	0.149903	0.635052	0.000856293	0.727208	5.67729e-05	-0.297972	0.157304	0.887892	7.15202e-09	0.470518	0.0203193	0.285973	0.17552	0.547826	0.00558558	0.0890419	0.679056	-0.698468	0.00014708	0.318726	0.129018	0.0471947	0.826662	-0.70129	0.000134609	-0.158992	0.458053	0.222023	0.297084	0.229928	0.279766	0.359171	0.0847625	-0.28664	0.174471	0.196006	0.358663
NP_414948.1	turquoise	-0.576567	0.00318649	-0.321232	0.12587	0.231023	0.277419	-0.231023	0.277419	0.321232	0.12587	0.626279	0.00106034	0.621798	0.00117976	-0.406221	0.0488718	0.929704	5.14375e-11	0.643622	0.000690559	0.0320007	0.881996	0.590355	0.00238992	0.078617	0.715001	-0.545272	0.00585749	0.22518	0.290089	0.00301401	0.988848	-0.806414	1.95238e-06	-0.396794	0.0548863	0.451268	0.0268694	0.397863	0.0541772	0.171989	0.421626	-0.00610229	0.977423	0.188146	0.378633
NP_414949.1	yellow	-0.537124	0.00680008	-0.490994	0.0148381	-0.0541832	0.801461	0.0541832	0.801461	0.490994	0.0148381	0.688013	0.000202532	0.476792	0.0184893	-0.419951	0.0410456	0.829081	5.55324e-07	0.404874	0.0496978	0.135596	0.527551	0.206514	0.33295	0.300812	0.153195	-0.586577	0.00258917	0.580882	0.0029161	0.406621	0.0486286	-0.828379	5.78916e-07	0.00109823	0.995936	0.148252	0.489348	0.484692	0.0163777	-0.000752216	0.997217	-0.174282	0.415365	-0.0812307	0.70593
NP_414950.1	grey	-0.352235	0.0913985	-0.434046	0.0340739	0.107116	0.618356	-0.107116	0.618356	0.434046	0.0340739	0.415854	0.0432694	0.362931	0.0813211	-0.0760761	0.723855	0.393234	0.0573018	0.0181906	0.932766	0.302487	0.150809	0.0490837	0.819833	0.336092	0.108335	-0.616613	0.00133219	0.382581	0.0650205	0.525761	0.00832327	-0.557352	0.00466283	0.292366	0.165641	-0.0965378	0.653619	0.0964069	0.65406	0.183339	0.391153	-0.483886	0.0165834	0.270441	0.201201
NP_414951.1	yellow	-0.647719	0.000621641	-0.511861	0.0105618	-0.137437	0.521907	0.137437	0.521907	0.511861	0.0105618	0.71649	8.2048e-05	0.41197	0.0454643	-0.681842	0.000243166	0.706444	0.000114193	0.591236	0.0023454	0.0733734	0.73331	0.299164	0.155571	0.0397125	0.853827	-0.4306	0.0356843	0.406223	0.0488702	0.241701	0.255183	-0.888606	6.69015e-09	-0.247412	0.243778	0.250506	0.237742	0.442374	0.0304194	-0.215542	0.311768	0.141901	0.508344	0.0474984	0.825563
NP_414952.1	yellow	-0.508188	0.0112299	-0.157587	0.462087	0.368986	0.0760009	-0.368986	0.0760009	0.157587	0.462087	0.480878	0.0173709	0.677092	0.000279107	-0.333573	0.111173	0.834839	3.91901e-07	0.758135	1.77163e-05	-0.0483277	0.822564	0.886584	8.07498e-09	-0.207135	0.331466	-0.358968	0.0849522	-0.174562	0.414606	-0.398154	0.0539852	-0.558859	0.00452937	-0.680796	0.00025071	0.576593	0.00318475	0.13445	0.531079	0.363071	0.0811947	0.159917	0.455407	0.440445	0.0312368
NP_414953.2	purple	-0.447693	0.0282539	-0.0305068	0.88747	0.314859	0.133988	-0.314859	0.133988	0.0305068	0.88747	0.418924	0.0415947	0.519297	0.0093094	-0.310725	0.13945	0.715183	8.57196e-05	0.753344	2.1451e-05	-0.140717	0.511924	0.879043	1.58064e-08	-0.212059	0.31984	-0.217513	0.307257	-0.233185	0.272822	-0.4432	0.0300747	-0.525909	0.00830174	-0.704381	0.000122014	0.654059	0.000526717	0.132504	0.537095	0.257287	0.224854	0.307632	0.143641	0.457633	0.0245389
NP_414954.1	green	0.335224	0.109306	-0.335591	0.108896	-0.38168	0.0657084	0.38168	0.0657084	0.335591	0.108896	-0.0427276	0.842859	-0.367869	0.0769619	0.249692	0.239321	0.159427	0.456808	-0.3447	0.0990388	-0.238289	0.26216	-0.499805	0.012886	0.784677	5.64378e-06	-0.0765694	0.722133	0.653847	0.000529665	0.41378	0.044431	-0.298054	0.157186	0.516697	0.00973248	0.0114168	0.957775	0.646316	0.000644538	-0.278793	0.187093	-0.158304	0.460026	-0.586087	0.002616
NP_414955.1	pink	0.0111871	0.958623	-0.0747427	0.728515	-0.519724	0.00924145	0.519724	0.00924145	0.0747427	0.728515	0.100774	0.639406	-0.0627092	0.770977	0.142746	0.505794	0.0672712	0.754796	-0.496905	0.0135037	0.363849	0.0804965	-0.472476	0.019733	0.510256	0.0108496	-0.471293	0.0200857	0.779037	7.28989e-06	0.426707	0.037576	-0.167041	0.435304	0.72671	5.77739e-05	-0.358473	0.0854139	0.296301	0.159758	-0.00771804	0.971448	-0.591239	0.00234523	-0.505459	0.0117486
NP_414956.1	tan	-0.0721129	0.737733	-0.354518	0.0891725	-0.428123	0.0368788	0.428123	0.0368788	0.354518	0.0891725	0.273911	0.195256	0.0303053	0.888209	0.00862494	0.968094	0.430909	0.0355374	-0.155526	0.468036	0.101385	0.637364	-0.176928	0.408209	0.57825	0.00307861	-0.433901	0.0341404	0.751466	2.3094e-05	0.279779	0.185474	-0.492925	0.0143907	0.433893	0.0341442	-0.00557565	0.979371	0.550398	0.00532261	-0.0849257	0.693173	-0.309371	0.141274	-0.416226	0.0430639
NP_414957.1	green	0.46144	0.023225	-0.240786	0.257042	-0.646618	0.000639561	0.646618	0.000639561	0.240786	0.257042	-0.252089	0.23469	-0.597408	0.00205268	0.313567	0.135678	-0.267149	0.206956	-0.604531	0.00175412	-0.108223	0.614711	-0.76212	1.50606e-05	0.708991	0.000105149	0.141923	0.508276	0.508824	0.0111118	0.43939	0.0316912	-0.00889836	0.967084	0.730527	5.04807e-05	-0.257673	0.224136	0.434549	0.0338436	-0.415555	0.0434357	-0.160044	0.455043	-0.636996	0.00081597
NP_414958.4	black	0.260765	0.21843	-0.362077	0.0820934	0.23291	0.273402	-0.23291	0.273402	0.362077	0.0820934	-0.245397	0.247764	-0.234167	0.270749	0.109676	0.609939	0.325022	0.121215	0.269272	0.203234	-0.7146	8.7405e-05	0.395235	0.0559345	0.382635	0.0649799	0.152477	0.476911	-0.350427	0.0931901	-0.607117	0.00165534	-0.428293	0.0367958	-0.578146	0.00308517	0.941043	7.83771e-12	0.716307	8.25523e-05	-0.231919	0.275509	0.539589	0.00650246	0.129433	0.546653
NP_414959.1	turquoise	-0.113319	0.598045	-0.175449	0.412201	0.160775	0.452961	-0.160775	0.452961	0.175449	0.412201	-0.00388721	0.985617	-0.0118706	0.956098	-0.175607	0.411774	0.325812	0.12026	0.438777	0.0319574	-0.42652	0.0376688	0.517786	0.0095534	0.0371408	0.863204	-0.0721151	0.737726	-0.258734	0.222167	-0.568278	0.00376572	-0.624974	0.001094	-0.613719	0.00142438	0.819772	9.50321e-07	0.487368	0.0157086	-0.214921	0.313197	0.47985	0.017647	0.380536	0.06659
NP_414960.2	yellow	-0.512101	0.0105193	-0.276415	0.191038	0.140357	0.513016	-0.140357	0.513016	0.276415	0.191038	0.524926	0.0084455	0.476174	0.0186634	-0.364046	0.0803208	0.80854	1.74749e-06	0.569273	0.00369178	-0.00572176	0.978831	0.683892	0.000228942	0.13751	0.521683	-0.432304	0.0348806	0.0413147	0.847996	-0.216263	0.310113	-0.712739	9.29768e-05	-0.444813	0.0294105	0.589314	0.00244346	0.428199	0.0368416	0.0993564	0.644148	0.131508	0.540186	0.22971	0.280235
NP_414961.4	purple	0.253437	0.232113	-0.0742605	0.730203	-0.56307	0.00417326	0.56307	0.00417326	0.0742605	0.730203	-0.133404	0.534309	-0.560762	0.00436534	0.0158525	0.941393	-0.413643	0.0445086	-0.44551	0.0291274	-0.0764316	0.722613	-0.801564	2.5017e-06	0.341541	0.102379	0.386372	0.0621874	0.378646	0.0680651	0.484144	0.0165173	0.149319	0.486193	0.557145	0.00468149	-0.407438	0.048134	0.1882	0.378492	-0.555113	0.00486729	0.0495206	0.818255	-0.613891	0.00141876
NP_414962.1	black	0.160241	0.454483	-0.54833	0.00553325	0.166177	0.437716	-0.166177	0.437716	0.54833	0.00553325	-0.13681	0.523826	-0.267918	0.205602	0.0301172	0.888898	0.267062	0.207111	0.202383	0.342924	-0.603551	0.00179286	0.262966	0.214428	0.505416	0.0117569	0.0672618	0.75483	-0.286421	0.174814	-0.324366	0.122011	-0.582251	0.00283448	-0.436353	0.0330286	0.854472	1.07269e-07	0.723545	6.45084e-05	-0.348734	0.0948914	0.463308	0.022601	0.211265	0.321696
NP_414963.1	green	0.329722	0.115617	-0.586808	0.00257661	0.0980744	0.648449	-0.0980744	0.648449	0.586808	0.00257661	-0.18029	0.399213	-0.394532	0.0564115	0.170018	0.427044	0.274282	0.194626	0.0111826	0.95864	-0.655908	0.000501504	0.00185309	0.993143	0.772586	9.68285e-06	0.102402	0.633974	-0.0590483	0.784029	-0.0810619	0.706514	-0.495503	0.013811	-0.184788	0.387355	0.721861	6.83641e-05	0.870404	3.23773e-08	-0.397412	0.0544753	0.34448	0.0992684	-0.10507	0.625116
NP_414964.1	green	0.379841	0.0671295	-0.570001	0.00363851	0.0772163	0.719877	-0.0772163	0.719877	0.570001	0.00363851	-0.220895	0.299607	-0.41942	0.0413289	0.234998	0.269003	0.230863	0.27776	-0.0964571	0.653891	-0.610871	0.00152039	-0.0898863	0.676173	0.830258	5.17688e-07	0.0759638	0.724246	-0.0121051	0.955231	-0.0269968	0.90035	-0.431191	0.0354041	-0.0812981	0.705696	0.64164	0.000726203	0.864515	5.13014e-08	-0.366438	0.0782064	0.245208	0.24814	-0.180305	0.399174
NP_414965.1	green	0.366888	0.0778134	-0.56801	0.00378584	-0.0606585	0.778281	0.0606585	0.778281	0.56801	0.00378584	-0.205204	0.336093	-0.539922	0.00646316	0.121039	0.573168	0.115093	0.592286	-0.135754	0.527066	-0.61895	0.00126153	-0.287879	0.172533	0.800962	2.57867e-06	0.135805	0.52691	0.112245	0.601542	0.102881	0.63238	-0.462581	0.0228421	-0.0110308	0.959201	0.539595	0.00650179	0.904663	1.30389e-09	-0.559531	0.00447085	0.302072	0.151398	-0.308092	0.143012
NP_414966.1	midnightblue	0.255136	0.228891	-0.604344	0.00176145	-0.252177	0.234522	0.252177	0.234522	0.604344	0.00176145	0.0126392	0.953258	-0.414995	0.0437479	0.0136586	0.949493	0.137388	0.522057	-0.147426	0.491798	-0.390733	0.0590467	-0.469699	0.0205686	0.711817	9.58484e-05	0.0864155	0.688052	0.413183	0.0447695	0.450088	0.0273203	-0.452295	0.0264818	0.241151	0.2563	0.165022	0.440952	0.712757	9.29191e-05	-0.510559	0.0107948	0.12435	0.562643	-0.426359	0.0377489
NP_414967.1	brown	0.39696	0.0547757	-0.160932	0.452514	-0.255602	0.228012	0.255602	0.228012	0.160932	0.452514	-0.313431	0.135857	-0.789941	4.41419e-06	-0.0133042	0.950802	-0.479373	0.0177763	-0.362708	0.0815215	-0.41876	0.0416829	-0.741531	3.37757e-05	0.394289	0.0565772	0.450087	0.0273205	0.189978	0.373922	0.30418	0.148422	0.0146079	0.945987	0.205636	0.335056	0.0175842	0.935003	0.484499	0.0164267	-0.768152	1.17078e-05	0.341429	0.102499	-0.530674	0.00763319
NP_414968.4	blue	0.353079	0.090571	-0.272928	0.196928	-0.267999	0.205461	0.267999	0.205461	0.272928	0.196928	-0.108903	0.612475	-0.4958	0.0137455	0.183525	0.390663	0.080644	0.707962	-0.252343	0.234204	-0.377976	0.0685945	-0.405714	0.0491813	0.701454	0.000133911	0.12096	0.573419	0.500909	0.0126572	0.221383	0.298515	-0.257728	0.224033	0.313007	0.136416	0.208034	0.329325	0.703302	0.000126288	-0.463883	0.0224119	0.122086	0.56983	-0.525973	0.00829251
NP_414969.4	purple	-0.459541	0.0238731	0.025657	0.905273	0.461814	0.0230988	-0.461814	0.0230988	-0.025657	0.905273	0.313089	0.136307	0.608522	0.00160367	-0.200621	0.34723	0.598867	0.00198822	0.64778	0.000620666	0.0266708	0.901548	0.966146	1.9725e-14	-0.309763	0.140744	-0.335156	0.109383	-0.391079	0.058803	-0.564175	0.00408383	-0.410563	0.0462807	-0.666985	0.00037125	0.577037	0.00315605	-0.0654398	0.76128	0.423397	0.0392454	0.139306	0.516206	0.665269	0.000389265
NP_414970.1	green	0.364271	0.0801197	-0.437458	0.0325366	-0.27447	0.194309	0.27447	0.194309	0.437458	0.0325366	-0.161365	0.451281	-0.416385	0.0429761	0.373488	0.0722197	0.0718785	0.738557	-0.460722	0.0234684	-0.217852	0.306484	-0.426858	0.0375013	0.910671	6.55785e-10	-0.0698615	0.745653	0.438058	0.0322724	0.278382	0.187771	-0.276513	0.190875	0.535747	0.00697122	0.108102	0.615107	0.633473	0.000890295	-0.267035	0.207158	-0.186125	0.383868	-0.3938	0.0569124
NP_414971.1	brown	-0.628859	0.000996405	-0.116246	0.588559	0.0650382	0.762704	-0.0650382	0.762704	0.116246	0.588559	0.679679	0.000258994	0.839295	2.96523e-07	-0.228118	0.283675	0.845336	2.00398e-07	0.49274	0.0144333	0.435922	0.0332217	0.661458	0.000432001	-0.0739358	0.731339	-0.658008	0.000474151	0.27202	0.198481	0.0683558	0.750964	-0.530542	0.00765111	-0.0811229	0.706303	0.064873	0.76329	-0.0926562	0.666747	0.594355	0.00219334	-0.376905	0.0694467	0.315328	0.133377
NP_414972.1	magenta	-0.223067	0.29476	0.120719	0.57419	0.209817	0.325103	-0.209817	0.325103	-0.120719	0.57419	0.058618	0.785567	0.541664	0.00626045	0.298527	0.156496	0.143836	0.50252	-0.17808	0.405114	0.569443	0.0036793	0.313015	0.136405	-0.0325407	0.880019	-0.774974	8.72624e-06	0.00423837	0.984318	-0.0469889	0.827407	-0.109819	0.60947	0.236383	0.266108	-0.157697	0.46177	-0.39984	0.0528833	0.783494	5.95872e-06	-0.809044	1.70185e-06	0.567725	0.00380731
NP_414974.1	turquoise	-0.331398	0.113667	-0.42497	0.038445	0.048321	0.822588	-0.048321	0.822588	0.42497	0.038445	0.347294	0.0963565	0.298006	0.157255	-0.252145	0.234582	0.722601	6.66445e-05	0.533643	0.00723974	-0.209442	0.325988	0.634316	0.000872012	0.226088	0.288098	-0.282736	0.180674	-0.0383321	0.858858	-0.340288	0.103726	-0.753299	2.14888e-05	-0.446544	0.0287109	0.695833	0.00015963	0.523153	0.00871019	-0.0178812	0.933908	0.263312	0.213802	0.267689	0.206006
NP_414975.1	green	0.369754	0.0753456	-0.350676	0.0929421	-0.167102	0.435133	0.167102	0.435133	0.350676	0.0929421	-0.106087	0.621752	-0.350985	0.0926344	0.261524	0.217043	0.224627	0.291307	-0.247249	0.244099	-0.395778	0.0555678	-0.371273	0.0740617	0.732358	4.72784e-05	-0.0437183	0.839262	0.530203	0.00769715	0.210525	0.323435	-0.311174	0.13885	0.300867	0.153117	0.200195	0.348276	0.724811	6.17351e-05	-0.282533	0.181001	-0.0365695	0.865289	-0.523264	0.00869333
NP_414976.1	pink	-0.218852	0.304215	-0.146548	0.494409	0.682524	0.000238352	-0.682524	0.000238352	0.146548	0.494409	0.112961	0.59921	0.443456	0.0299685	-0.0659258	0.759558	0.525485	0.00836348	0.565637	0.00396797	-0.230854	0.27778	0.847198	1.77017e-07	-0.131255	0.540972	-0.181323	0.396473	-0.576457	0.00319366	-0.545708	0.00581031	-0.317707	0.130314	-0.771662	1.00773e-05	0.720191	7.23856e-05	0.0775447	0.718733	0.355108	0.0886041	0.225189	0.290069	0.654842	0.000515908
NP_414977.1	magenta	-0.355971	0.0877773	0.116465	0.587851	0.589765	0.00242013	-0.589765	0.00242013	-0.116465	0.587851	0.100805	0.639301	0.676357	0.000285061	0.0309918	0.885692	0.245151	0.248253	0.216429	0.309733	0.390429	0.0592615	0.683413	0.0002322	-0.395872	0.055504	-0.524279	0.00854131	-0.457155	0.0247082	-0.422133	0.0398985	0.00844007	0.968778	-0.372246	0.0732484	0.136084	0.526053	-0.445067	0.029307	0.733774	4.49254e-05	-0.371201	0.0741223	0.709607	0.000103055
NP_414978.1	salmon	0.0192086	0.929013	-0.0664759	0.75761	0.143234	0.504327	-0.143234	0.504327	0.0664759	0.75761	-0.110654	0.606736	0.219121	0.303605	0.44363	0.0298965	-0.0633181	0.768812	-0.45245	0.0264236	0.453008	0.0262153	-0.022537	0.916751	0.278983	0.18678	-0.632432	0.000913339	0.0802859	0.709204	0.198797	0.351723	-0.0333908	0.876907	0.451396	0.0268207	-0.216693	0.309128	-0.22633	0.287568	0.531117	0.00757341	-0.797291	3.0954e-06	0.367376	0.077389
NP_414979.1	turquoise	-0.122685	0.567924	0.505727	0.0116968	-0.320294	0.127042	0.320294	0.127042	-0.505727	0.0116968	0.0927572	0.666404	0.16176	0.450158	-0.0631651	0.769355	-0.424615	0.0386245	-0.202685	0.342187	0.588442	0.00248912	-0.312719	0.136795	-0.581461	0.00288131	0.0327443	0.879273	0.194408	0.362672	0.31511	0.133661	0.59002	0.00240704	0.400205	0.0526474	-0.847252	1.76379e-07	-0.794484	3.5506e-06	0.268261	0.205001	-0.362136	0.0820394	-0.120749	0.574094
NP_414980.2	turquoise	0.380041	0.0669741	0.408056	0.0477629	-0.101622	0.636574	0.101622	0.636574	-0.408056	0.0477629	-0.528393	0.00794742	-0.322449	0.124361	0.388545	0.0606066	-0.560245	0.00440941	-0.243626	0.251302	-0.163042	0.446529	-0.010855	0.959851	-0.236539	0.265784	0.319254	0.12835	-0.353907	0.0897647	-0.419716	0.0411706	0.410856	0.0461098	0.0190113	0.92974	-0.00479425	0.982262	-0.370745	0.0745062	0.0802736	0.709247	0.102123	0.634903	0.299839	0.154595
NP_414981.4	grey60	-0.644741	0.00067111	0.312773	0.136725	-0.212158	0.319607	0.212158	0.319607	-0.312773	0.136725	0.513337	0.0103027	0.684352	0.000225852	-0.201471	0.345149	0.212359	0.319139	0.0266554	0.901604	0.935941	1.90653e-11	0.285161	0.176804	-0.336835	0.107508	-0.659328	0.000457618	0.266134	0.208753	0.167089	0.435168	-0.0182618	0.932504	0.318013	0.129924	-0.501622	0.0125111	-0.552906	0.00507615	0.573912	0.00336315	-0.654332	0.000522924	0.197278	0.355489
NP_414982.1	turquoise	-0.040688	0.850276	0.579893	0.00297627	-0.357473	0.0863523	0.357473	0.0863523	-0.579893	0.00297627	0.0433668	0.840538	0.0287832	0.893792	0.133548	0.533863	-0.431328	0.0353395	-0.390737	0.0590436	0.580644	0.00293044	-0.35671	0.0870741	-0.235659	0.267619	-0.0442832	0.837211	0.262361	0.215522	0.427694	0.037089	0.508382	0.0111937	0.62955	0.000979845	-0.783377	5.99063e-06	-0.657116	0.000485611	0.230496	0.278548	-0.46846	0.0209509	-0.124116	0.563383
NP_414983.1	yellow	0.575371	0.0032651	0.129276	0.547142	-0.0750617	0.727399	0.0750617	0.727399	-0.129276	0.547142	-0.595315	0.00214823	-0.69441	0.000166788	0.345772	0.097923	-0.839719	2.8864e-07	-0.55349	0.0050202	-0.23628	0.266324	-0.660472	0.000443704	0.105298	0.624361	0.61658	0.00133321	-0.277245	0.189655	0.190904	0.371554	0.627543	0.0010286	0.305864	0.146075	-0.306794	0.144791	-0.184912	0.38703	-0.334047	0.110635	0.125917	0.557692	-0.209219	0.326515
NP_414984.1	turquoise	0.474901	0.0190262	0.342093	0.101789	-0.239912	0.258826	0.239912	0.258826	-0.342093	0.101789	-0.533109	0.00730923	-0.615468	0.00136803	0.166322	0.43731	-0.80111	2.5596e-06	-0.38256	0.065037	-0.167267	0.434673	-0.544912	0.00589674	-0.216565	0.309421	0.761322	1.55618e-05	-0.271133	0.200007	-0.0780573	0.716948	0.758066	1.77658e-05	0.149771	0.484857	-0.337433	0.106846	-0.26526	0.210307	-0.377721	0.0687965	0.313974	0.135144	-0.37485	0.0711042
NP_414985.1	red	0.552553	0.00511026	0.192809	0.366709	-0.0515771	0.810838	0.0515771	0.810838	-0.192809	0.366709	-0.646252	0.000645615	-0.577702	0.00311334	0.219921	0.301799	-0.699693	0.000141549	-0.238575	0.26157	-0.372106	0.0733647	-0.256951	0.225482	-0.216148	0.310377	0.764162	1.3841e-05	-0.565068	0.00401267	-0.427188	0.0373381	0.673812	0.00030654	-0.153923	0.47269	-0.00242872	0.991014	-0.162069	0.449283	-0.339434	0.104653	0.490706	0.0149056	-0.114727	0.593474
NP_414986.1	pink	-0.127547	0.552559	0.293543	0.163866	-0.361841	0.0823076	0.361841	0.0823076	-0.293543	0.163866	-0.00306804	0.988648	0.194083	0.363491	0.32757	0.118156	-0.10939	0.610878	-0.487914	0.015575	0.691331	0.000183237	-0.0629398	0.770157	0.140201	0.513488	-0.602205	0.00184725	0.354475	0.0892146	0.0888693	0.679646	0.0215066	0.920545	0.675329	0.000293572	-0.405673	0.0492063	-0.299636	0.154887	0.447401	0.0283695	-0.796276	3.25362e-06	0.128421	0.549818
NP_414987.3	midnightblue	0.0584914	0.786019	0.275609	0.19239	0.120168	0.575952	-0.120168	0.575952	-0.275609	0.19239	-0.302374	0.15097	0.234411	0.270236	0.561487	0.00430423	-0.0928508	0.666086	-0.325553	0.120572	0.419251	0.0414189	0.454281	0.025745	0.0690446	0.748533	-0.47062	0.0202886	-0.362861	0.0813837	-0.492389	0.0145138	0.140867	0.51147	0.168011	0.432603	0.0989019	0.645672	-0.357677	0.0861606	0.704789	0.000120432	-0.571873	0.0035044	0.600464	0.0019197
NP_414988.1	midnightblue	0.0509632	0.81305	0.182265	0.393981	0.107406	0.617399	-0.107406	0.617399	-0.182265	0.393981	-0.233448	0.272266	0.382665	0.064957	0.459673	0.0238275	0.0728769	0.735051	-0.0522448	0.808433	0.261766	0.216602	0.594159	0.00220261	-0.152412	0.477101	-0.359716	0.0842576	-0.434936	0.0336677	-0.611082	0.00151308	0.0978624	0.649162	-0.0830782	0.699541	0.154856	0.469978	-0.424993	0.0384332	0.794144	3.60969e-06	-0.406887	0.0484672	0.648403	0.000610741
NP_414989.1	yellow	0.311542	0.138358	0.401278	0.0519576	-0.0137556	0.949134	0.0137556	0.949134	-0.401278	0.0519576	-0.549598	0.00540325	-0.220323	0.300893	0.331157	0.113946	-0.677426	0.000276437	-0.288268	0.171927	0.0913225	0.671279	-0.0171721	0.936523	-0.395416	0.0558119	0.314846	0.134004	-0.627948	0.00101859	-0.4433	0.0300334	0.626001	0.00106744	-0.0252415	0.906801	-0.155793	0.467263	-0.564717	0.00404049	0.17191	0.421841	0.0189054	0.930131	0.295374	0.161131
NP_414990.2	blue	-0.17865	0.403587	0.517052	0.00967383	0.0132028	0.951176	-0.0132028	0.951176	-0.517052	0.00967383	-0.065137	0.762354	0.356712	0.0870724	0.134707	0.530286	-0.250229	0.238278	-0.0267856	0.901126	0.511209	0.0106779	0.276618	0.190699	-0.523268	0.00869283	-0.111009	0.605575	-0.39616	0.0553108	-0.186047	0.384071	0.38352	0.0643099	0.0730763	0.734352	-0.360363	0.0836599	-0.814414	1.27719e-06	0.550235	0.0053389	-0.331656	0.113369	0.520336	0.00914472
NP_414991.4	green	0.516235	0.00980933	0.0501087	0.816132	0.05741	0.789888	-0.05741	0.789888	-0.0501087	0.816132	-0.658235	0.00047127	-0.461618	0.0231647	0.73018	5.11068e-05	-0.407045	0.0483715	-0.764162	1.38411e-05	-0.03817	0.859449	-0.245349	0.24786	0.679654	0.000259182	-0.140377	0.512956	-0.181925	0.394878	-0.196045	0.358564	0.144956	0.499161	0.423706	0.0390874	0.172983	0.418906	0.234732	0.269562	0.0641233	0.765951	-0.389154	0.0601692	0.0608492	0.777601
NP_414992.1	blue	-0.368549	0.0763757	0.34502	0.0987051	0.134193	0.531873	-0.134193	0.531873	-0.34502	0.0987051	0.261979	0.216215	0.697507	0.000151556	0.0915289	0.670577	0.0687468	0.749584	-0.0565397	0.793005	0.800397	2.65289e-06	0.268632	0.204351	-0.458503	0.0242334	-0.540424	0.0064041	0.0731276	0.734172	0.105404	0.62401	0.285298	0.176587	0.268729	0.20418	-0.577437	0.00313028	-0.821314	8.71292e-07	0.844327	2.14196e-07	-0.756005	1.9299e-05	0.372871	0.0727288
NP_414993.1	brown	-0.687913	0.000203138	0.166871	0.435778	0.165031	0.440927	-0.165031	0.440927	-0.166871	0.435778	0.565792	0.00395581	0.919374	2.21322e-10	-0.277683	0.188928	0.549762	0.00538667	0.334744	0.109847	0.710956	9.86042e-05	0.585247	0.0026626	-0.431852	0.0350925	-0.761818	1.52486e-05	0.154719	0.470377	-0.0587883	0.784958	-0.190305	0.373084	-0.0937348	0.663089	-0.196211	0.35815	-0.407824	0.0479024	0.709281	0.000104158	-0.545462	0.00583688	0.344906	0.0988234
NP_414994.1	brown	-0.623734	0.00112683	0.290089	0.169114	0.185631	0.385155	-0.185631	0.385155	-0.290089	0.169114	0.473828	0.0193363	0.880895	1.34597e-08	-0.160247	0.454466	0.351527	0.0920967	0.194978	0.36124	0.798178	2.9628e-06	0.494066	0.0141317	-0.510165	0.0108662	-0.696865	0.000154607	0.100984	0.638703	-0.0104283	0.961428	0.0188019	0.930512	0.0387077	0.857489	-0.379832	0.0671367	-0.638595	0.000784046	0.795374	3.40026e-06	-0.647445	0.000626058	0.389364	0.060019
NP_414995.1	greenyellow	0.584191	0.00272215	-0.0643818	0.765033	-0.157078	0.463553	0.157078	0.463553	0.0643818	0.765033	-0.703037	0.000127357	-0.504741	0.0118883	0.752434	2.2234e-05	-0.554409	0.00493309	-0.894069	3.94992e-09	0.0554135	0.797044	-0.381314	0.0659894	0.64128	0.000732839	-0.102833	0.632539	-0.154418	0.471252	-0.160144	0.454758	0.292107	0.166034	0.57251	0.00345975	-0.0281851	0.895987	0.115893	0.5897	0.0793272	0.712532	-0.461619	0.0231646	0.0115638	0.957231
NP_414996.1	pink	0.46327	0.0226136	-0.114179	0.59525	-0.424761	0.0385508	0.424761	0.0385508	0.114179	0.59525	-0.382821	0.0648388	-0.359299	0.0846442	0.637095	0.000813958	-0.222875	0.295185	-0.783821	5.87005e-06	0.140367	0.512987	-0.455762	0.0252063	0.726699	5.77964e-05	-0.202745	0.342042	0.376761	0.0695615	0.105715	0.62298	0.123	0.566924	0.797115	3.12232e-06	-0.205472	0.335448	0.242926	0.252709	0.0681779	0.751592	-0.549899	0.00537278	-0.323064	0.123604
NP_414997.1	grey60	-0.426433	0.0377117	0.330178	0.115084	-0.281445	0.182758	0.281445	0.182758	-0.330178	0.115084	0.260432	0.219039	0.518374	0.00945785	0.00164673	0.993907	-0.0458027	0.831702	-0.258877	0.221903	0.946897	2.54991e-12	0.0467848	0.828145	-0.300625	0.153464	-0.659167	0.000459604	0.329947	0.115354	0.143439	0.503709	0.130501	0.543319	0.502501	0.012333	-0.632258	0.000917248	-0.600245	0.00192896	0.57606	0.00321958	-0.80909	1.69771e-06	0.174217	0.415544
NP_414998.1	green	0.559194	0.00450011	-0.13745	0.521868	-0.167887	0.432946	0.167887	0.432946	0.13745	0.521868	-0.615767	0.0013586	-0.820249	9.25205e-07	0.365052	0.0794261	-0.577819	0.0031059	-0.615144	0.00137832	-0.375255	0.070775	-0.557301	0.00466748	0.610297	0.00154038	0.261055	0.217899	-0.127858	0.551585	-0.0297612	0.890204	0.0346982	0.872125	0.252347	0.234196	0.222875	0.295187	0.474544	0.0191287	-0.522539	0.00880341	0.123289	0.566007	-0.209109	0.326774
NP_414999.1	grey	0.0863732	0.688197	-0.154467	0.471108	0.0734689	0.732975	-0.0734689	0.732975	0.154467	0.471108	-0.252774	0.233378	-0.1985	0.352458	0.0972581	0.651194	0.031272	0.884665	0.103005	0.631967	-0.401603	0.0517501	0.290133	0.169047	0.201859	0.3442	0.0297784	0.890141	-0.376137	0.0700628	-0.522083	0.0088731	-0.386792	0.0618799	-0.335728	0.108742	0.647403	0.000626745	0.340491	0.103507	-0.1521	0.478013	0.31205	0.137683	0.407157	0.0483036
NP_415000.1	grey	0.502562	0.0123206	-0.141125	0.51069	-0.179929	0.400174	0.179929	0.400174	0.141125	0.51069	-0.499922	0.0128617	-0.408377	0.0475712	0.349118	0.0945031	-0.30385	0.148886	-0.418559	0.0417909	-0.26343	0.21359	-0.319064	0.128591	0.295143	0.161473	0.299117	0.155639	-0.118445	0.581477	-0.258625	0.222368	0.36904	0.0759546	0.1888	0.376948	-0.0172251	0.936328	0.201434	0.345237	-0.186222	0.383615	0.0539319	0.802364	-0.271084	0.200092
NP_415001.1	brown	-0.803075	2.31746e-06	0.0696341	0.746455	0.0196605	0.927347	-0.0196605	0.927347	-0.0696341	0.746455	0.729143	5.30244e-05	0.845872	1.93404e-07	-0.470177	0.020423	0.533791	0.00722062	0.344261	0.0994979	0.712109	9.493e-05	0.323547	0.123011	-0.366464	0.0781839	-0.782225	6.31381e-06	0.400551	0.0524239	0.317229	0.130926	-0.377517	0.0689588	0.0429351	0.842105	-0.335256	0.109271	-0.309747	0.140766	0.464659	0.0221584	-0.531924	0.00746542	0.226842	0.28645
NP_415002.1	pink	-0.102702	0.632977	-0.0628698	0.770406	-0.472487	0.0197297	0.472487	0.0197297	0.0628698	0.770406	0.182044	0.394565	0.0857512	0.690334	0.102404	0.633967	-0.00405926	0.984981	-0.443032	0.0301446	0.52386	0.00860388	-0.420619	0.0406916	0.247033	0.244525	-0.422044	0.0399447	0.736678	4.04211e-05	0.475222	0.018934	-0.0696822	0.746285	0.781289	6.58758e-06	-0.597656	0.00204161	-0.0534095	0.804242	0.117684	0.583924	-0.653447	0.000535295	-0.335908	0.10854
NP_415003.1	blue	0.522711	0.00877712	-0.424663	0.0386001	0.325263	0.120923	-0.325263	0.120923	0.424663	0.0386001	-0.350653	0.0929641	-0.488381	0.0154613	0.2712	0.199891	0.109392	0.610871	-0.0562766	0.793949	-0.817297	1.09066e-06	-0.158847	0.458468	0.665978	0.000381728	0.312617	0.136931	-0.157064	0.463593	-0.0727205	0.7356	-0.198387	0.352737	-0.228842	0.282107	0.615297	0.00137345	0.750885	2.36249e-05	-0.387985	0.0610114	0.392683	0.0576829	-0.201877	0.344157
NP_415004.1	turquoise	0.0944211	0.660766	-0.26273	0.214853	-0.0655288	0.760965	0.0655288	0.760965	0.26273	0.214853	0.0539091	0.802446	-0.14819	0.489531	0.1682	0.432077	0.179246	0.401994	-0.0788724	0.714112	-0.165659	0.439166	-0.0367315	0.864697	0.597225	0.00206092	0.0531592	0.805142	0.038582	0.857947	0.308063	0.143052	-0.206254	0.333573	0.23307	0.273064	0.139109	0.516808	0.302927	0.150185	-0.129312	0.547032	0.00695794	0.974259	-0.0454034	0.833149
NP_415005.1	turquoise	-0.223094	0.294699	-0.511559	0.0106155	0.0880603	0.682413	-0.0880603	0.682413	0.511559	0.0106155	0.433442	0.0343518	0.0752082	0.726887	-0.329318	0.11609	0.519823	0.00922574	0.247555	0.243498	-0.164954	0.441142	-0.0214956	0.920586	0.458704	0.0241632	-0.236266	0.266352	0.340929	0.103036	0.460462	0.0235569	-0.609203	0.00157913	-0.0803587	0.708952	0.261487	0.21711	0.602318	0.00184265	-0.28929	0.170345	0.0862966	0.68846	-0.174086	0.4159
NP_415006.1	tan	-0.661704	0.00042913	-0.0213764	0.921025	-0.344802	0.0989323	0.344802	0.0989323	0.0213764	0.921025	0.712531	9.3618e-05	0.450268	0.0272509	-0.448832	0.0278068	0.368009	0.0768409	0.265558	0.209776	0.543218	0.00608414	0.0861477	0.688971	-0.113112	0.598718	-0.43173	0.0351498	0.540241	0.00642556	0.5692	0.0036972	-0.468834	0.020835	0.289875	0.169444	-0.34695	0.0967096	-0.164315	0.442938	0.0858527	0.689985	-0.289144	0.17057	0.06835	0.750985
NP_415007.1	green	0.275693	0.192249	-0.34223	0.101643	-0.503625	0.0121081	0.503625	0.0121081	0.34223	0.101643	-0.0909059	0.672698	-0.310301	0.14002	0.317171	0.131001	0.00533602	0.980258	-0.592711	0.00227241	0.107363	0.61754	-0.508887	0.0111001	0.803043	2.32122e-06	-0.211184	0.321887	0.588195	0.00250215	0.349502	0.0941163	-0.109877	0.60928	0.744879	2.97712e-05	-0.199895	0.349014	0.476596	0.0185441	-0.172596	0.419964	-0.405578	0.0492647	-0.531518	0.00751954
NP_415008.1	grey60	-0.484734	0.0163668	0.245533	0.247494	-0.37088	0.0743918	0.37088	0.0743918	-0.245533	0.247494	0.362533	0.0816804	0.471993	0.0198764	-0.227046	0.286005	-0.0504019	0.815075	-0.11515	0.592104	0.907239	9.76644e-10	0.0461009	0.830622	-0.417653	0.0422818	-0.430991	0.0354989	0.270548	0.201018	0.140768	0.51177	0.209028	0.326967	0.402909	0.0509235	-0.676775	0.000281658	-0.581491	0.00287951	0.359484	0.0844724	-0.541911	0.00623214	0.0159782	0.940929
NP_415009.1	turquoise	0.104343	0.627524	0.600863	0.00190289	-0.17571	0.411496	0.17571	0.411496	-0.600863	0.00190289	-0.235553	0.267841	-0.127548	0.552557	0.101348	0.637489	-0.659444	0.000456197	-0.293283	0.164257	0.346964	0.0966948	-0.219652	0.302406	-0.502194	0.0123949	0.311843	0.137957	-0.208519	0.328172	-0.0343549	0.87338	0.766927	1.23295e-05	0.218272	0.305529	-0.543845	0.0060142	-0.717626	7.89689e-05	0.102587	0.633359	-0.0782932	0.716127	0.0177309	0.934462
NP_415010.1	lightcyan	0.703457	0.000125665	0.169726	0.427852	-0.387608	0.0612842	0.387608	0.0612842	-0.169726	0.427852	-0.756713	1.87596e-05	-0.689453	0.000193952	0.743254	3.16587e-05	-0.786269	5.24314e-06	-0.95714	2.53265e-13	0.0293932	0.891554	-0.632327	0.00091569	0.486827	0.015842	0.157051	0.463628	-0.02151	0.920533	-0.0314305	0.884085	0.48799	0.0155563	0.718424	7.68679e-05	-0.273875	0.195317	-0.0337774	0.875493	-0.0740153	0.731061	-0.355516	0.0882123	-0.197121	0.355881
NP_415011.1	greenyellow	0.848605	1.60997e-07	-0.0549611	0.798668	-0.175376	0.4124	0.175376	0.4124	0.0549611	0.798668	-0.848357	1.63725e-07	-0.624829	0.00109778	0.839174	2.988e-07	-0.547814	0.00558691	-0.791391	4.12013e-06	-0.232673	0.273906	-0.400866	0.052222	0.574074	0.00335213	0.138723	0.517983	-0.188406	0.377962	-0.280822	0.18377	0.371253	0.0740783	0.41696	0.04266	0.0702621	0.744242	0.179636	0.400954	0.0336307	0.87603	-0.241725	0.255134	-0.114372	0.594626
NP_415012.1	brown	0.734541	4.36948e-05	-0.0082768	0.969382	-0.446834	0.028595	0.446834	0.028595	0.0082768	0.969382	-0.703275	0.000126396	-0.862839	5.82517e-08	0.350091	0.0935253	-0.644845	0.000669333	-0.502131	0.0124076	-0.490942	0.0148502	-0.542866	0.00612366	0.31491	0.133921	0.683701	0.000230239	-0.202202	0.343365	-0.25059	0.237579	0.426585	0.0376366	0.181482	0.396051	0.0534234	0.804192	0.292854	0.164904	-0.553205	0.00504744	0.399149	0.053333	-0.460822	0.0234343
NP_415013.1	yellow	-0.625066	0.00109158	-0.105414	0.623978	-0.169281	0.429082	0.169281	0.429082	0.105414	0.623978	0.709991	0.00010177	0.714687	8.71521e-05	-0.332248	0.112688	0.778367	7.51115e-06	0.381373	0.0659442	0.472728	0.0196587	0.448023	0.0281238	-0.0501338	0.816042	-0.689713	0.000192435	0.551499	0.00521317	0.119039	0.57957	-0.522922	0.0087452	0.0519499	0.809495	-0.0467663	0.828212	0.0546323	0.799848	0.388642	0.0605373	-0.367197	0.0775444	0.0175387	0.935171
NP_415014.1	brown	-0.732632	4.68153e-05	-0.00394331	0.98541	-0.198772	0.351784	0.198772	0.351784	0.00394331	0.98541	0.691305	0.000183379	0.751235	2.33036e-05	-0.521852	0.00890871	0.470953	0.020188	0.394484	0.0564441	0.687667	0.000204644	0.368673	0.0762694	-0.441702	0.0307021	-0.604524	0.0017544	0.322917	0.123785	0.161776	0.450114	-0.343775	0.100008	-0.0105939	0.960816	-0.307245	0.144171	-0.310061	0.140343	0.355044	0.0886661	-0.348861	0.0947628	0.17213	0.421238
NP_415015.1	brown	-0.641244	0.0007335	-0.0947513	0.659649	0.336788	0.107561	-0.336788	0.107561	0.0947513	0.659649	0.731082	4.94892e-05	0.791513	4.09631e-06	-0.5219	0.00890133	0.87276	2.67638e-08	0.862923	5.78866e-08	0.0566113	0.792749	0.718754	7.60106e-05	-0.379491	0.0674023	-0.315599	0.133026	0.0778011	0.71784	-0.00322352	0.988073	-0.50182	0.0124707	-0.559486	0.0044748	0.239848	0.258957	-0.0501656	0.815927	0.346733	0.0969323	0.116187	0.58875	0.289076	0.170675
NP_415016.4	pink	-0.153896	0.472771	-0.144073	0.501807	0.513481	0.0102778	-0.513481	0.0102778	0.144073	0.501807	0.0632991	0.768879	0.258085	0.22337	-0.185385	0.385795	0.476935	0.018449	0.590454	0.00238489	-0.435892	0.0332352	0.677395	0.000276682	-0.186434	0.383064	-0.0983463	0.647536	-0.37522	0.0708035	-0.624822	0.00109797	-0.445896	0.0289714	-0.826845	6.33634e-07	0.771867	9.98841e-06	0.295777	0.160533	0.0809956	0.706744	0.412468	0.045178	0.420619	0.0406918
NP_415017.1	brown	-0.615392	0.00137046	-0.0552454	0.797647	0.17413	0.415781	-0.17413	0.415781	0.0552454	0.797647	0.755426	1.97502e-05	0.792414	3.92347e-06	-0.389246	0.0601039	0.839206	2.9821e-07	0.723502	6.46041e-05	0.211978	0.320028	0.634402	0.000870148	-0.273058	0.196706	-0.313765	0.135418	0.205769	0.334736	0.158739	0.458777	-0.389561	0.0598787	-0.27478	0.193784	0.0403302	0.851578	-0.162715	0.447453	0.425983	0.0379364	-0.0468414	0.82794	0.217559	0.307151
NP_415018.1	cyan	-0.836224	3.59682e-07	-0.0422911	0.844446	-0.0147247	0.945556	0.0147247	0.945556	0.0422911	0.844446	0.861906	6.24796e-08	0.788927	4.63056e-06	-0.732085	4.77435e-05	0.588414	0.00249057	0.681073	0.000248695	0.513772	0.0102274	0.395652	0.0556526	-0.561737	0.00428331	-0.423715	0.0390829	0.303035	0.150034	0.361207	0.0828856	-0.366569	0.0780922	-0.233821	0.271478	-0.243525	0.251504	-0.2817	0.182346	0.226313	0.287604	-0.0912959	0.67137	0.133007	0.535537
NP_415021.2	tan	0.347589	0.0960551	0.0367135	0.864763	0.458773	0.0241394	-0.458773	0.0241394	-0.0367135	0.864763	-0.488362	0.015466	-0.0792579	0.712773	0.435703	0.0333205	0.0313244	0.884473	0.104961	0.625477	-0.465094	0.0220176	0.589126	0.00245324	0.0670925	0.755429	0.117488	0.584555	-0.726277	5.86564e-05	-0.864654	5.07602e-08	0.0339525	0.874852	-0.534988	0.00706709	0.746493	2.79941e-05	0.104158	0.628139	0.251301	0.236205	0.269585	0.202688	0.542547	0.00615971
NP_415022.1	midnightblue	0.119224	0.578977	0.0897644	0.676589	0.406471	0.0487192	-0.406471	0.0487192	-0.0897644	0.676589	-0.30205	0.151429	0.127854	0.551595	0.394272	0.0565892	0.164861	0.441403	0.165373	0.439967	-0.219872	0.301908	0.736063	4.13409e-05	0.0216257	0.920106	-0.0971833	0.651445	-0.62604	0.00106645	-0.785685	5.38701e-06	-0.118802	0.580331	-0.450942	0.0269934	0.693832	0.000169771	-0.0105999	0.960794	0.43039	0.0357844	0.086711	0.687038	0.674337	0.000301995
NP_415023.1	brown	-0.872068	2.83157e-08	0.0277587	0.897552	-0.0321793	0.881342	0.0321793	0.881342	-0.0277587	0.897552	0.87129	3.01539e-08	0.833796	4.17868e-07	-0.697899	0.000149714	0.628436	0.00100664	0.561513	0.00430205	0.623742	0.00112661	0.361131	0.082955	-0.498586	0.0131427	-0.595387	0.00214491	0.483375	0.0167153	0.319218	0.128395	-0.387836	0.0611195	-0.09638	0.654151	-0.315776	0.132797	-0.230923	0.277632	0.261786	0.216566	-0.253652	0.231703	0.0454253	0.83307
NP_415024.4	greenyellow	-0.717762	7.86067e-05	0.14009	0.513826	0.0896972	0.676818	-0.0896972	0.676818	-0.14009	0.513826	0.736742	4.03258e-05	0.652745	0.00054529	-0.740278	3.53921e-05	0.484002	0.0165539	0.681171	0.000247983	0.300071	0.154261	0.277106	0.189887	-0.664359	0.000399119	-0.230388	0.278779	0.309259	0.141425	0.269461	0.202904	-0.239662	0.259337	-0.311433	0.138504	-0.247863	0.242892	-0.264557	0.211565	0.0906495	0.673571	0.0775413	0.718745	0.00816411	0.969798
NP_415025.4	yellow	-0.518457	0.00944449	-0.405759	0.0491537	-0.0462113	0.830222	0.0462113	0.830222	0.405759	0.0491537	0.590524	0.00238132	0.443756	0.0298444	-0.330614	0.114577	0.739336	3.66506e-05	0.30238	0.15096	0.201049	0.34618	0.264434	0.211785	0.298864	0.156007	-0.713525	9.05862e-05	0.56418	0.00408341	0.27917	0.186472	-0.837916	3.23534e-07	0.0296455	0.890628	0.207389	0.33086	0.467558	0.0212323	0.0618204	0.77414	-0.26615	0.208725	0.0409303	0.849394
NP_415026.1	black	0.464123	0.0223332	-0.45065	0.0271045	0.220897	0.299605	-0.220897	0.299605	0.45065	0.0271045	-0.293759	0.163541	-0.284558	0.17776	0.284624	0.177656	0.242856	0.25285	0.0556261	0.796281	-0.698995	0.000144677	0.0249053	0.908037	0.463246	0.0226217	0.143101	0.504728	-0.00894958	0.966894	-0.235036	0.268923	-0.280029	0.185065	-0.222129	0.296848	0.56136	0.00431489	0.629813	0.000973618	-0.185316	0.385976	0.288563	0.17147	-0.0932173	0.664843
NP_415027.1	brown	-0.37492	0.0710477	0.167224	0.434792	0.451453	0.0267993	-0.451453	0.0267993	-0.167224	0.434792	0.363851	0.0804952	0.741259	3.41199e-05	-0.115361	0.591421	0.650429	0.000579399	0.572963	0.00342832	0.114372	0.594623	0.761545	1.54204e-05	-0.4007	0.0523283	-0.368637	0.0763	-0.0823767	0.701965	-0.315837	0.132717	-0.172394	0.420517	-0.480555	0.0174573	0.233915	0.27128	-0.23483	0.269356	0.643892	0.000685833	-0.107854	0.615925	0.401691	0.0516941
NP_415028.1	brown	-0.305014	0.147258	0.130215	0.544212	0.383099	0.0646278	-0.383099	0.0646278	-0.130215	0.544212	0.329679	0.115667	0.610813	0.00152237	-0.220668	0.300118	0.438209	0.032206	0.62632	0.00105929	0.0392167	0.855633	0.61211	0.00147796	-0.640246	0.000752212	-0.132677	0.536557	-0.0973373	0.650927	-0.266957	0.207295	-0.0332796	0.877314	-0.5426	0.00615379	0.111334	0.604513	-0.368544	0.0763799	0.477792	0.0182103	0.0882126	0.681892	0.350038	0.0935785
NP_415029.1	pink	-0.0776601	0.718331	-0.264276	0.212068	0.441621	0.0307364	-0.441621	0.0307364	0.264276	0.212068	0.133469	0.534108	0.111802	0.602987	-0.361825	0.0823221	0.277562	0.189129	0.585091	0.0026713	-0.482643	0.0169054	0.274035	0.195045	-0.359519	0.0844399	0.170278	0.426329	-0.152391	0.477161	-0.228736	0.282336	-0.21256	0.318671	-0.731612	4.85611e-05	0.414919	0.0437899	0.193581	0.364756	-0.157135	0.463386	0.541373	0.00629389	0.06639	0.757915
NP_415030.1	red	0.552235	0.00514108	0.182986	0.39208	0.0823008	0.702227	-0.0823008	0.702227	-0.182986	0.39208	-0.567579	0.00381835	-0.592623	0.00227671	0.164562	0.442245	-0.617543	0.00130367	-0.156347	0.46566	-0.484157	0.016514	-0.295185	0.161411	-0.18143	0.396189	0.895159	3.54365e-09	-0.54508	0.00587843	-0.288766	0.171155	0.718385	7.69688e-05	-0.211749	0.320563	0.0102262	0.962175	-0.102003	0.635305	-0.39881	0.0535541	0.586726	0.00258105	-0.244817	0.248919
NP_415031.1	grey	-0.0449454	0.83481	0.250554	0.237647	0.100204	0.641312	-0.100204	0.641312	-0.250554	0.237647	-0.118897	0.580024	0.312794	0.136696	0.100479	0.640393	-0.0541709	0.801505	0.158058	0.460732	0.170451	0.42585	0.43903	0.0318471	-0.533396	0.00727184	0.0724673	0.736489	-0.479652	0.0177005	-0.576998	0.00315851	0.325323	0.12085	-0.240066	0.258512	-0.0488449	0.820695	-0.535993	0.00694047	0.43976	0.0315311	-0.00364551	0.986512	0.379384	0.0674861
NP_415036.1	black	0.0777995	0.717845	-0.147659	0.491106	-0.386565	0.0620462	0.386565	0.0620462	0.147659	0.491106	0.0335962	0.876156	-0.121621	0.571311	-0.0648665	0.763313	-0.281661	0.18241	-0.367657	0.077145	0.294592	0.162295	-0.571989	0.00349626	-0.0237925	0.91213	0.054159	0.801548	0.452505	0.0264031	0.424782	0.0385401	0.381505	0.065843	0.510373	0.0108283	-0.663604	0.00040746	-0.122403	0.56882	-0.174732	0.414145	-0.234059	0.270977	-0.513251	0.0103176
NP_415037.1	turquoise	0.362733	0.0814993	0.183157	0.391632	-0.109471	0.610611	0.109471	0.610611	-0.183157	0.391632	-0.284045	0.178577	-0.400051	0.052747	0.0197534	0.927005	-0.436625	0.0329068	-0.0485462	0.821775	-0.286548	0.174614	-0.306737	0.144871	-0.226639	0.286892	0.809736	1.64086e-06	-0.299094	0.155672	-0.0130225	0.951842	0.654351	0.000522665	-0.0625584	0.771513	-0.205757	0.334764	-0.194375	0.362755	-0.321435	0.125617	0.462983	0.0227086	-0.325489	0.120649
NP_415038.1	turquoise	0.353288	0.0903665	0.384953	0.063237	-0.276461	0.190962	0.276461	0.190962	-0.384953	0.063237	-0.415815	0.043291	-0.305038	0.147224	0.246364	0.245846	-0.705584	0.0001174	-0.380497	0.0666199	0.120491	0.574918	-0.286498	0.174694	-0.338584	0.10558	0.386824	0.0618564	-0.244275	0.25	-0.179968	0.400069	0.702393	0.000129989	0.215494	0.311879	-0.425541	0.0381577	-0.541743	0.0062514	0.0255944	0.905503	0.00393884	0.985427	-0.0549846	0.798583
NP_415039.1	green	0.505713	0.0116995	0.149443	0.485825	-0.17757	0.406483	0.17757	0.406483	-0.149443	0.485825	-0.63582	0.000840157	-0.495382	0.0138378	0.72288	6.6006e-05	-0.530701	0.00762951	-0.754035	2.08729e-05	0.0129835	0.951986	-0.287831	0.172607	0.520144	0.00917495	-0.0852108	0.692192	-0.079588	0.711626	-0.149626	0.485285	0.137743	0.520972	0.534222	0.00716503	0.0318648	0.882494	0.0480091	0.823716	0.0284659	0.894956	-0.3615	0.0826179	0.168023	0.43257
NP_415040.1	turquoise	0.422788	0.0395591	0.393738	0.0569549	-0.1631	0.446364	0.1631	0.446364	-0.393738	0.0569549	-0.512652	0.0104223	-0.318595	0.129184	0.334012	0.110675	-0.740559	3.50227e-05	-0.405875	0.0490832	0.0891845	0.678569	-0.301908	0.151631	-0.363337	0.0809554	0.498471	0.0131672	-0.321113	0.126017	-0.189771	0.374453	0.853811	1.12386e-07	0.235797	0.267331	-0.469972	0.0204854	-0.601838	0.0018623	0.0844311	0.694876	-0.00445857	0.983504	-0.0799189	0.710478
NP_415041.1	turquoise	0.431634	0.0351952	0.451037	0.0269572	-0.11303	0.598986	0.11303	0.598986	-0.451037	0.0269572	-0.498737	0.0131108	-0.397946	0.0541224	0.350747	0.0928706	-0.756829	1.86726e-05	-0.446387	0.0287738	0.024434	0.90977	-0.435821	0.033267	-0.257645	0.224187	0.599377	0.00196614	-0.283481	0.179478	-0.0319238	0.882278	0.885777	8.69562e-09	0.299684	0.154819	-0.501457	0.0125449	-0.547362	0.00563426	-0.0173047	0.936034	0.0245629	0.909296	-0.199332	0.3504
NP_415042.1	turquoise	0.361328	0.0827754	0.548711	0.00549393	-0.118421	0.581552	0.118421	0.581552	-0.548711	0.00549393	-0.480507	0.0174703	-0.345627	0.0980738	0.284631	0.177644	-0.79901	2.84305e-06	-0.400755	0.052293	0.129461	0.546566	-0.319628	0.127879	-0.343801	0.0999808	0.490123	0.0150435	-0.376579	0.0697075	-0.0647397	0.763763	0.827037	6.2654e-07	0.22598	0.288334	-0.459303	0.0239553	-0.620616	0.00121313	0.00708824	0.973777	0.0183331	0.932241	-0.00610261	0.977422
NP_415044.4	turquoise	0.513202	0.0103263	0.30191	0.151629	-0.130952	0.541915	0.130952	0.541915	-0.30191	0.151629	-0.502275	0.0123784	-0.481347	0.0172463	0.320725	0.126503	-0.769766	1.09309e-05	-0.437032	0.0327256	-0.0641028	0.766024	-0.512588	0.0104335	-0.189045	0.376317	0.711478	9.69267e-05	-0.288711	0.17124	0.0634764	0.768249	0.88644	8.18223e-09	0.290614	0.168308	-0.498582	0.0131438	-0.476295	0.0186292	-0.131882	0.539025	0.113373	0.597869	-0.251593	0.235644
NP_415045.1	blue	0.182049	0.394553	0.506527	0.0115433	0.198986	0.351256	-0.198986	0.351256	-0.506527	0.0115433	-0.39525	0.0559239	-0.12074	0.574125	0.213235	0.317099	-0.326506	0.119426	0.0239966	0.911379	-0.140691	0.512002	0.355906	0.0878397	-0.380294	0.0667771	0.21632	0.309983	-0.586196	0.00261003	-0.710629	9.96655e-05	0.344735	0.0990022	-0.396468	0.0551046	0.318124	0.129783	-0.294087	0.16305	0.189138	0.376078	0.246008	0.246551	0.378679	0.0680389
NP_415046.4	turquoise	0.460075	0.0236892	0.140144	0.513661	-0.145732	0.496843	0.145732	0.496843	-0.140144	0.513661	-0.484103	0.016528	-0.475897	0.0187417	0.177759	0.405976	-0.733683	4.50731e-05	-0.296651	0.159242	-0.128378	0.549955	-0.392235	0.0579936	-0.253405	0.232175	0.711156	9.79557e-05	-0.391493	0.0585118	-0.0474999	0.825558	0.761445	1.54837e-05	0.103561	0.630119	-0.34981	0.0938074	-0.377273	0.0691527	-0.266158	0.208711	0.290343	0.168725	-0.13904	0.517017
NP_415047.1	red	0.558873	0.00452817	-0.0465912	0.828846	-0.0455174	0.832736	0.0455174	0.832736	0.0465912	0.828846	-0.435771	0.0332898	-0.662946	0.000414856	0.113768	0.596584	-0.436596	0.0329197	-0.0843388	0.695194	-0.618857	0.00126428	-0.391977	0.0581737	0.0650362	0.762711	0.953067	6.74532e-13	-0.306475	0.145231	-0.0383343	0.85885	0.484544	0.0164153	-0.11107	0.605376	0.0552044	0.797794	0.141231	0.51037	-0.567709	0.0038085	0.667614	0.000364826	-0.400347	0.0525554
NP_415048.1	brown	0.684687	0.000223624	0.158602	0.45917	-0.293692	0.163643	0.293692	0.163643	-0.158602	0.45917	-0.7145	8.76973e-05	-0.873917	2.43413e-08	0.454922	0.0255109	-0.7075	0.000110364	-0.596258	0.00210473	-0.411229	0.0458929	-0.514485	0.010105	0.381121	0.066138	0.458976	0.0240688	-0.119043	0.579556	-0.195835	0.359089	0.288381	0.171752	0.277968	0.188456	0.11583	0.589904	0.256777	0.225808	-0.48975	0.0151322	0.235665	0.267606	-0.221229	0.29886
NP_415049.1	yellow	0.557081	0.00468726	0.43452	0.0338571	-0.434272	0.0339701	0.434272	0.0339701	-0.43452	0.0338571	-0.568646	0.00373821	-0.562929	0.00418476	0.442373	0.0304201	-0.778901	7.33425e-06	-0.562297	0.00423675	-0.0251042	0.907306	-0.50678	0.0114952	-0.0693744	0.74737	0.484368	0.0164602	-0.0533467	0.804468	-0.0912121	0.671655	0.660169	0.000447359	0.442283	0.0304578	-0.394199	0.0566387	-0.354425	0.0892625	-0.114298	0.594864	-0.0042879	0.984135	-0.206635	0.33266
NP_415050.1	turquoise	0.486356	0.015959	0.367904	0.0769318	-0.056622	0.79271	0.056622	0.79271	-0.367904	0.0769318	-0.553156	0.00505211	-0.532917	0.00733429	0.321309	0.125774	-0.885536	8.88922e-09	-0.569006	0.00371148	-0.0062176	0.976997	-0.61669	0.00132982	-0.179459	0.401427	0.548688	0.00549625	-0.21547	0.311933	0.0931127	0.665198	0.825666	6.78759e-07	0.339148	0.104964	-0.510647	0.0107789	-0.451489	0.0267854	-0.168174	0.43215	-0.00537769	0.980104	-0.201008	0.346282
NP_415051.1	midnightblue	-0.191033	0.371224	-0.0229235	0.915328	0.625687	0.0010755	-0.625687	0.0010755	0.0229235	0.915328	-0.0451143	0.834197	0.465441	0.0219057	0.0585006	0.785987	0.237438	0.263918	0.288831	0.171054	0.0737446	0.732009	0.75229	2.23598e-05	-0.252641	0.233632	-0.306768	0.144827	-0.674496	0.000300631	-0.597184	0.00206276	-0.0558566	0.795454	-0.591009	0.00235681	0.465163	0.0219953	-0.201722	0.344536	0.529776	0.00775562	-0.0589585	0.78435	0.741711	3.35489e-05
NP_415053.1	yellow	0.620333	0.00122125	0.318006	0.129933	-0.111663	0.603441	0.111663	0.603441	-0.318006	0.129933	-0.647151	0.000630831	-0.526861	0.00816446	0.479184	0.0178276	-0.864455	5.15342e-08	-0.535934	0.00694779	-0.0692924	0.747659	-0.463184	0.0226421	-0.151864	0.478705	0.596736	0.00208295	-0.356962	0.0868352	-0.0750777	0.727343	0.846162	1.89704e-07	0.291979	0.166228	-0.398537	0.0537333	-0.509059	0.0110684	-0.0300347	0.889201	0.0274387	0.898727	-0.0425574	0.843478
NP_415054.1	turquoise	0.50576	0.0116905	0.254883	0.229369	-0.183143	0.391667	0.183143	0.391667	-0.254883	0.229369	-0.523598	0.00864312	-0.567773	0.00380365	0.271189	0.199911	-0.786774	5.12152e-06	-0.429207	0.0363525	-0.137936	0.520383	-0.558539	0.00455747	-0.140822	0.511607	0.756534	1.88949e-05	-0.288254	0.171949	0.0373533	0.862428	0.801866	2.46393e-06	0.26468	0.211344	-0.429462	0.0362293	-0.360737	0.0833163	-0.2745	0.194258	0.208903	0.327262	-0.302024	0.151466
NP_415055.1	blue	0.29582	0.160469	-0.524097	0.00856836	-0.301869	0.151686	0.301869	0.151686	0.524097	0.00856836	-0.0768719	0.721078	-0.580499	0.00293927	-0.0557776	0.795738	0.111218	0.604893	-0.0883979	0.681258	-0.576073	0.00321876	-0.428587	0.036653	0.714956	8.63731e-05	0.23473	0.269564	0.36054	0.0834969	0.232461	0.274356	-0.445778	0.029019	0.101769	0.636083	0.35375	0.089917	0.91747	2.83525e-10	-0.75958	1.67092e-05	0.403037	0.0508426	-0.542633	0.00615005
NP_415056.1	blue	0.251882	0.235088	-0.477599	0.0182639	-0.317557	0.130506	0.317557	0.130506	0.477599	0.0182639	-0.0572442	0.790482	-0.573198	0.00341206	-0.148159	0.489623	0.0988534	0.645835	-0.0214329	0.920817	-0.57593	0.00322814	-0.390295	0.0593564	0.614517	0.00139842	0.36951	0.0755531	0.258094	0.223353	0.152818	0.475914	-0.351496	0.0921278	0.0183812	0.932063	0.340531	0.103464	0.88344	1.07439e-08	-0.829178	5.52124e-07	0.527433	0.0080828	-0.597233	0.00206053
NP_415057.1	tan	-0.19687	0.356505	-0.118695	0.580673	-0.366071	0.0785282	0.366071	0.0785282	0.118695	0.580673	0.373344	0.0723386	0.022458	0.917042	-0.320233	0.127118	-0.0457296	0.831967	-0.0700373	0.745034	0.312325	0.137318	-0.524985	0.00843691	-0.0364431	0.865751	-0.170779	0.424947	0.65422	0.000524474	0.786548	5.1758e-06	-0.145375	0.497907	0.446784	0.0286149	-0.593683	0.00222534	-0.0564447	0.793346	-0.22874	0.282327	-0.225294	0.289838	-0.384589	0.0635081
NP_415058.1	tan	-0.310284	0.140042	-0.466628	0.0215259	-0.303063	0.149994	0.303063	0.149994	0.466628	0.0215259	0.481314	0.017255	0.196536	0.357338	-0.26545	0.209969	0.643865	0.000686305	0.108037	0.615323	0.1062	0.621379	-0.0256482	0.905306	0.508538	0.0111647	-0.503771	0.0120791	0.700757	0.00013689	0.327545	0.118185	-0.68688	0.000209517	0.209906	0.324892	0.117379	0.584904	0.660938	0.000438141	-0.170625	0.425371	-0.184971	0.386876	-0.362327	0.0818663
NP_415059.1	green	0.380574	0.06656	-0.129896	0.545205	-0.576538	0.00318835	0.576538	0.00318835	0.129896	0.545205	-0.18141	0.396242	-0.489796	0.0151213	0.323267	0.123354	-0.14668	0.494015	-0.524961	0.00844045	-0.077572	0.718638	-0.575632	0.00324777	0.652563	0.000547896	0.103284	0.631041	0.559863	0.00444223	0.297878	0.157442	0.00399726	0.98521	0.704415	0.000121881	-0.209082	0.326839	0.395141	0.0559982	-0.334896	0.109675	-0.149293	0.486269	-0.585569	0.00264466
NP_415060.1	turquoise	0.103688	0.629699	0.616967	0.00132128	-0.157282	0.462964	0.157282	0.462964	-0.616967	0.00132128	-0.194071	0.36352	0.0845807	0.694361	0.299823	0.154618	-0.332679	0.112193	-0.257877	0.223756	0.393465	0.0571422	0.0711363	0.741166	-0.330804	0.114356	0.0387419	0.857364	-0.159474	0.456672	-0.296799	0.159024	0.588561	0.00248284	0.229743	0.280165	-0.348179	0.0954544	-0.606426	0.00168125	0.406012	0.0489991	-0.268553	0.204489	0.102574	0.633404
NP_415061.2	turquoise	-0.156857	0.46419	-0.62856	0.00100364	0.215093	0.3128	-0.215093	0.3128	0.62856	0.00100364	0.183629	0.39039	0.114174	0.595266	-0.104286	0.627714	0.568134	0.00377652	0.284602	0.177691	-0.276726	0.19052	0.380873	0.0663291	0.488381	0.0154613	-0.378623	0.0680835	-0.0170816	0.936857	-0.116563	0.587536	-0.817095	1.1029e-06	-0.321755	0.12522	0.706639	0.000113478	0.670606	0.000335589	-0.106934	0.618954	0.116905	0.586431	0.291737	0.166595
NP_415062.1	tan	-0.484202	0.0165025	-0.44732	0.0284019	-0.151264	0.480464	0.151264	0.480464	0.44732	0.0284019	0.59291	0.00226267	0.482932	0.01683	-0.221512	0.298225	0.715712	8.42164e-05	0.148266	0.489305	0.364835	0.0796181	0.173155	0.418437	0.387007	0.0617225	-0.742541	3.25205e-05	0.637588	0.000804014	0.362527	0.0816857	-0.714445	8.78571e-05	0.245729	0.247105	0.0228828	0.915478	0.376454	0.0698074	0.156056	0.466501	-0.446552	0.0287079	-0.0305722	0.88723
NP_415063.4	turquoise	0.27277	0.197197	0.487274	0.0157317	0.0553178	0.797387	-0.0553178	0.797387	-0.487274	0.0157317	-0.39325	0.0572907	-0.292527	0.165398	0.2331	0.273002	-0.778417	7.4943e-06	-0.424366	0.0387508	0.182471	0.393437	-0.384301	0.0637233	-0.32284	0.123879	0.39577	0.0555728	-0.301793	0.151795	0.103651	0.629821	0.793036	3.80798e-06	0.2721	0.198343	-0.531178	0.0075651	-0.640116	0.000754673	0.0371248	0.863262	-0.0935347	0.663767	0.00302342	0.988813
NP_415064.1	turquoise	0.156051	0.466517	0.488766	0.0153683	-0.0325845	0.879858	0.0325845	0.879858	-0.488766	0.0153683	-0.189325	0.375598	-0.0699632	0.745295	0.109399	0.610849	-0.531809	0.00748073	-0.183663	0.390302	0.231795	0.275771	-0.177208	0.407455	-0.505566	0.0117278	0.408419	0.0475464	-0.230893	0.277698	0.0452888	0.833565	0.821364	8.68789e-07	0.115168	0.592044	-0.524364	0.00852876	-0.701955	0.000131805	0.18009	0.399745	-0.016966	0.937284	-0.0955451	0.656967
NP_415065.1	turquoise	0.425433	0.0382119	0.52018	0.00916931	-0.122406	0.568812	0.122406	0.568812	-0.52018	0.00916931	-0.480631	0.0174369	-0.384131	0.0638503	0.288191	0.172047	-0.781272	6.59258e-06	-0.427385	0.0372408	0.0502134	0.815755	-0.423098	0.0393994	-0.348774	0.0948508	0.596655	0.00208666	-0.285364	0.176481	-0.045979	0.831063	0.942213	6.32078e-12	0.233313	0.27255	-0.516369	0.00978695	-0.584593	0.0026993	-0.00746063	0.9724	0.0435397	0.83991	-0.212067	0.319822
NP_415066.2	turquoise	0.486041	0.0160375	0.457604	0.0245494	-0.0529121	0.806031	0.0529121	0.806031	-0.457604	0.0245494	-0.544986	0.00588862	-0.45557	0.0252758	0.385133	0.063103	-0.857867	8.41221e-08	-0.543768	0.00602273	0.0532961	0.80465	-0.527254	0.00810821	-0.227423	0.285184	0.518057	0.00950931	-0.226481	0.287237	0.0659711	0.759398	0.871661	2.92635e-08	0.345675	0.0980235	-0.529485	0.00779558	-0.563705	0.00412167	-0.0147039	0.945633	-0.0632613	0.769014	-0.153611	0.473599
NP_415067.1	turquoise	0.454231	0.0257633	0.421342	0.0403112	-0.116825	0.586692	0.116825	0.586692	-0.421342	0.0403112	-0.483869	0.0165878	-0.388091	0.0609341	0.321771	0.1252	-0.781037	6.66292e-06	-0.463269	0.0226139	0.0497614	0.817386	-0.464498	0.022211	-0.303387	0.149537	0.577096	0.00315219	-0.260293	0.219294	-0.0556105	0.796337	0.901116	1.91608e-09	0.271831	0.198806	-0.520518	0.0091161	-0.571706	0.00351624	-0.00194899	0.992789	0.00112253	0.995846	-0.192277	0.368059
NP_415068.1	turquoise	0.267673	0.206033	0.334712	0.109883	0.154013	0.472429	-0.154013	0.472429	-0.334712	0.109883	-0.209229	0.32649	-0.222914	0.295099	0.0324213	0.880456	-0.235124	0.26874	-0.0367478	0.864638	-0.35888	0.0850334	-0.244044	0.250464	-0.165236	0.440351	0.392102	0.0580867	-0.104086	0.628377	-0.022868	0.915533	0.429044	0.0364311	-0.139333	0.516127	-0.0918511	0.669482	-0.0685357	0.750329	-0.103135	0.631537	0.242935	0.252691	-0.316689	0.131619
NP_415069.1	black	-0.219778	0.302121	-0.127552	0.552544	0.496459	0.013601	-0.496459	0.013601	0.127552	0.552544	0.123662	0.564822	0.376436	0.0698221	-0.112176	0.601766	0.584214	0.00272083	0.560969	0.00434783	-0.31069	0.139497	0.799287	2.80416e-06	-0.0603967	0.779214	-0.237233	0.264342	-0.401919	0.0515492	-0.594624	0.00218062	-0.459629	0.0238427	-0.744971	2.96671e-05	0.784849	5.59924e-06	0.274935	0.193524	0.229469	0.280754	0.272273	0.198047	0.519074	0.00934507
NP_415072.2	brown	-0.731199	4.9283e-05	0.117405	0.584822	-0.384618	0.063486	0.384618	0.063486	-0.117405	0.584822	0.622382	0.00116359	0.661412	0.00043254	-0.547546	0.00561485	0.320673	0.126567	0.372205	0.0732825	0.715626	8.4461e-05	0.338829	0.105312	-0.556876	0.00470574	-0.458618	0.0241935	0.245877	0.24681	0.0466986	0.828458	-0.222789	0.295377	-0.00920318	0.965957	-0.346895	0.0967658	-0.397774	0.0542356	0.297976	0.157299	-0.24965	0.239401	0.137743	0.520973
NP_415073.1	turquoise	0.0277421	0.897613	0.239769	0.259118	-0.477259	0.0183585	0.477259	0.0183585	-0.239769	0.259118	-0.0265631	0.901943	0.0483249	0.822574	-0.00614548	0.977264	-0.399008	0.0534252	-0.22465	0.291256	0.425504	0.038176	-0.280817	0.183778	-0.450047	0.0273361	0.189252	0.375785	0.107903	0.615764	0.109746	0.60971	0.613367	0.00143596	0.399015	0.0534202	-0.759159	1.69968e-05	-0.631306	0.000938859	0.143834	0.502523	-0.204696	0.337317	-0.200093	0.348528
NP_415075.1	blue	-0.0541334	0.80164	0.238778	0.261152	0.0809779	0.706806	-0.0809779	0.706806	-0.238778	0.261152	0.00507836	0.981211	0.148375	0.488983	0.226476	0.28725	-0.11036	0.607699	-0.185121	0.386484	0.252736	0.233451	-0.0801061	0.709828	-0.00161728	0.994016	-0.301353	0.152422	0.0945397	0.660364	0.282637	0.180834	-0.00367292	0.98641	0.285347	0.176508	-0.225026	0.290428	-0.350812	0.0928059	0.395075	0.0560424	-0.486902	0.0158234	0.320868	0.126324
NP_415076.1	turquoise	0.500195	0.0128049	0.385867	0.0625595	-0.139612	0.515278	0.139612	0.515278	-0.385867	0.0625595	-0.505194	0.0118	-0.486616	0.0158943	0.356511	0.0872637	-0.791854	4.03008e-06	-0.579999	0.00296974	0.0428373	0.842461	-0.660416	0.000444375	-0.107426	0.617332	0.537656	0.00673492	-0.0900436	0.675636	0.194175	0.363258	0.868146	3.8727e-08	0.429462	0.0362295	-0.584853	0.00268464	-0.427226	0.0373194	-0.103257	0.63113	-0.081975	0.703354	-0.372749	0.07283
NP_415077.1	blue	0.248474	0.241696	0.1952	0.360682	0.303239	0.149746	-0.303239	0.149746	-0.1952	0.360682	-0.422989	0.0394556	0.119631	0.577672	0.550705	0.0052919	-0.2342	0.27068	-0.115015	0.592541	0.0551744	0.797902	0.466736	0.0214917	-0.221711	0.297782	-0.00249381	0.990773	-0.647588	0.000623751	-0.623539	0.00113207	0.340175	0.103848	-0.137433	0.521919	0.158777	0.458667	-0.549062	0.00545787	0.640057	0.0007558	-0.186852	0.38198	0.701151	0.0001352
NP_415078.1	blue	0.0904731	0.674172	0.249254	0.240172	0.33917	0.10494	-0.33917	0.10494	-0.249254	0.240172	-0.326791	0.119085	0.268631	0.204353	0.477398	0.0183198	-0.143446	0.503689	-0.101797	0.635992	0.219102	0.303647	0.569157	0.00370035	-0.243	0.25256	-0.213875	0.315616	-0.617794	0.00129608	-0.669899	0.000342304	0.270773	0.200628	-0.154747	0.470294	0.1729	0.419132	-0.547593	0.00561001	0.727557	5.60792e-05	-0.306223	0.14558	0.763657	1.41343e-05
NP_415079.1	blue	0.00602695	0.977702	0.565232	0.00399978	0.147481	0.491634	-0.147481	0.491634	-0.565232	0.00399978	-0.181215	0.396759	0.0957373	0.656318	0.0743815	0.729779	-0.545592	0.0058228	-0.102184	0.634702	0.341989	0.101899	-0.0145849	0.946072	-0.715495	8.48304e-05	0.202429	0.34281	-0.346359	0.0973165	-0.14878	0.487783	0.689779	0.000192053	-0.00982941	0.963642	-0.469596	0.0206002	-0.856291	9.42396e-08	0.316432	0.13195	-0.112304	0.60135	0.245267	0.248023
NP_415080.1	turquoise	0.426885	0.0374878	0.419645	0.0412087	-0.038895	0.856806	0.038895	0.856806	-0.419645	0.0412087	-0.490218	0.0150211	-0.308918	0.141888	0.286834	0.174166	-0.743132	3.18051e-05	-0.311439	0.138496	0.00973976	0.963973	-0.295888	0.160369	-0.450731	0.0270739	0.55704	0.00469091	-0.389396	0.059996	-0.168327	0.431725	0.812868	1.38851e-06	0.0930647	0.66536	-0.420055	0.0409903	-0.638328	0.000789304	0.0608817	0.777485	0.078657	0.714861	-0.00817636	0.969753
NP_415081.1	turquoise	0.50519	0.0118007	0.405839	0.0491051	-0.00366187	0.986451	0.00366187	0.986451	-0.405839	0.0491051	-0.527052	0.00813705	-0.425479	0.0381886	0.395118	0.0560135	-0.761865	1.52194e-05	-0.430553	0.035707	-0.0655375	0.760934	-0.420885	0.0405513	-0.206926	0.331964	0.639129	0.00077361	-0.387537	0.0613362	0.00882391	0.967359	0.873287	2.56362e-08	0.232123	0.275073	-0.42646	0.0376983	-0.546836	0.00568976	-0.00142349	0.994733	0.0573417	0.790133	-0.102402	0.633974
NP_415082.1	turquoise	0.489666	0.0151522	0.203798	0.339487	-0.0498659	0.817009	0.0498659	0.817009	-0.203798	0.339487	-0.519452	0.00928467	-0.486625	0.015892	0.253731	0.231553	-0.794457	3.55523e-06	-0.364999	0.0794736	-0.125618	0.558632	-0.448622	0.0278888	-0.256145	0.226991	0.691578	0.000181865	-0.39673	0.0549294	-0.0107939	0.960077	0.785132	5.52657e-06	0.13578	0.526985	-0.376322	0.0699136	-0.460086	0.0236856	-0.154872	0.469932	0.190694	0.372091	-0.109178	0.611574
NP_415083.1	red	0.55989	0.00443987	0.127973	0.551223	-0.200787	0.346824	0.200787	0.346824	-0.127973	0.551223	-0.499673	0.0129136	-0.621304	0.00119362	0.149095	0.486854	-0.606316	0.00168541	-0.184569	0.387928	-0.433121	0.0345002	-0.395825	0.0555362	-0.155687	0.46757	0.88211	1.20944e-08	-0.348963	0.0946598	-0.216872	0.308718	0.607	0.00165969	-0.0654748	0.761156	-0.0897133	0.676763	-0.103436	0.630537	-0.403274	0.050694	0.542382	0.00617841	-0.347066	0.0965898
NP_415084.2	yellow	-0.390576	0.0591574	-0.520428	0.00913025	-0.175643	0.411676	0.175643	0.411676	0.520428	0.00913025	0.559492	0.00447426	0.308168	0.142909	-0.390241	0.0593948	0.721115	7.01365e-05	0.265607	0.20969	0.0812076	0.70601	0.0562898	0.793901	0.376753	0.069568	-0.502401	0.0123531	0.636637	0.000823298	0.32402	0.122433	-0.710268	0.000100851	0.058109	0.787387	0.133003	0.535549	0.620275	0.0012229	-0.160649	0.45332	-0.113852	0.596311	-0.291719	0.166622
NP_415086.1	blue	-0.284255	0.178243	0.403841	0.050339	0.0226747	0.916244	-0.0226747	0.916244	-0.403841	0.050339	0.127199	0.553654	0.421934	0.0400018	-0.101808	0.635954	-0.286103	0.175316	-0.0669442	0.755953	0.673739	0.000307176	0.0409707	0.849247	-0.677216	0.000278109	-0.162829	0.44713	-0.123142	0.566472	0.0836118	0.6977	0.510789	0.0107533	0.136356	0.525217	-0.661144	0.000435706	-0.869012	3.61715e-08	0.47625	0.0186417	-0.409509	0.0468996	0.2416	0.255389
NP_415087.1	blue	-0.351318	0.0923039	0.532649	0.00736945	-0.0339129	0.874997	0.0339129	0.874997	-0.532649	0.00736945	0.199606	0.349727	0.467467	0.021261	-0.125942	0.55761	-0.226376	0.287468	-0.0411663	0.848535	0.714924	8.64649e-05	0.0733466	0.733404	-0.69346	0.000171716	-0.217711	0.306804	-0.0153813	0.943132	0.109897	0.609215	0.476373	0.0186071	0.176895	0.408297	-0.682311	0.000239842	-0.881696	1.25451e-08	0.518667	0.00941047	-0.451293	0.0268599	0.212842	0.318014
NP_415088.1	blue	0.0343474	0.873408	0.524913	0.00844746	-0.0532353	0.804869	0.0532353	0.804869	-0.524913	0.00844746	-0.145614	0.497194	0.0774465	0.719075	0.154891	0.469877	-0.541981	0.00622416	-0.240463	0.2577	0.420714	0.0406413	-0.0768004	0.721327	-0.579988	0.00297043	0.151562	0.479589	-0.190403	0.372833	-0.0439143	0.83855	0.730518	5.04958e-05	0.222262	0.296552	-0.601308	0.00188427	-0.869542	3.46817e-08	0.383929	0.0640025	-0.248591	0.241466	0.150414	0.482963
NP_415089.1	tan	-0.562349	0.0042325	0.207627	0.330294	-0.38789	0.0610797	0.38789	0.0610797	-0.207627	0.330294	0.491122	0.0148081	0.285721	0.175918	-0.318744	0.128995	0.0351427	0.870501	-0.104613	0.626629	0.6966	0.000155884	-0.144552	0.500372	-0.0859347	0.689703	-0.481447	0.0172198	0.533299	0.00728444	0.481055	0.0173238	-0.194336	0.362854	0.514821	0.0100477	-0.534882	0.00708057	-0.241864	0.254853	0.0347118	0.872076	-0.454658	0.025607	-0.0505551	0.814522
NP_415090.2	green	-0.382939	0.0647492	0.470135	0.0204357	0.0866636	0.6872	-0.0866636	0.6872	-0.470135	0.0204357	0.233911	0.271288	0.380945	0.0662738	-0.349785	0.0938323	-0.203225	0.340876	0.223946	0.292812	0.434593	0.0338236	0.121487	0.571739	-0.88998	5.8751e-09	0.000465786	0.998277	-0.0776968	0.718203	-0.0185477	0.93145	0.409528	0.0468879	-0.140604	0.512265	-0.499841	0.0128785	-0.75895	1.71419e-05	0.260035	0.219768	-0.0539492	0.802302	0.152287	0.477466
NP_415091.1	blue	-0.578562	0.00305894	0.433572	0.0342919	-0.00983426	0.963624	0.00983426	0.963624	-0.433572	0.0342919	0.391896	0.0582305	0.658829	0.000463804	-0.362442	0.0817624	0.103735	0.629544	0.26771	0.205967	0.645494	0.000658293	0.340386	0.103621	-0.770713	1.04966e-05	-0.401483	0.0518269	0.0597811	0.781412	-0.109977	0.608953	0.0922311	0.66819	-0.100106	0.641639	-0.39817	0.0539746	-0.659077	0.00046073	0.476924	0.0184522	-0.312128	0.137579	0.309258	0.141427
NP_415092.1	turquoise	0.0706556	0.742857	0.0584352	0.78622	0.366982	0.0777312	-0.366982	0.0777312	-0.0584352	0.78622	-0.124107	0.563412	-0.0790955	0.713337	-0.266226	0.208589	-0.302312	0.151057	0.289956	0.169319	-0.253208	0.23255	0.0321986	0.881271	-0.608364	0.00160941	0.535201	0.00704016	-0.507996	0.0112658	-0.184833	0.387237	0.424517	0.0386744	-0.516163	0.00982143	-0.031884	0.882424	-0.31382	0.135346	-0.192153	0.368373	0.526953	0.00815124	0.0779245	0.71741
NP_415096.1	blue	-0.569924	0.00364411	0.406032	0.0489872	-0.19387	0.364028	0.19387	0.364028	-0.406032	0.0489872	0.373126	0.0725183	0.603546	0.00179307	-0.210175	0.324259	-0.0183719	0.932098	-0.0169988	0.937162	0.912402	5.33112e-10	0.218828	0.304267	-0.523917	0.00859535	-0.480234	0.0175436	0.0931757	0.664984	0.0853996	0.691542	0.205718	0.334858	0.269121	0.203496	-0.599097	0.00197824	-0.731516	4.87269e-05	0.532656	0.00736857	-0.571946	0.00349925	0.272614	0.197463
NP_415097.1	yellow	-0.447132	0.0284766	-0.475802	0.0187686	-0.438963	0.0318764	0.438963	0.0318764	0.475802	0.0187686	0.602378	0.00184018	0.25665	0.226045	-0.420856	0.040567	0.5705	0.0036023	0.148546	0.488476	0.255167	0.228833	-0.062798	0.770661	0.335389	0.109122	-0.502359	0.0123616	0.737484	3.92432e-05	0.410991	0.0460307	-0.669033	0.000350696	0.26461	0.21147	-0.0632147	0.769179	0.490041	0.015063	-0.19967	0.349569	-0.185646	0.385114	-0.326177	0.119821
NP_415098.1	turquoise	0.00366739	0.986431	0.556582	0.00473238	-0.197523	0.354879	0.197523	0.354879	-0.556582	0.00473238	-0.0931603	0.665036	0.0242118	0.910588	0.0132051	0.951168	-0.546326	0.00574397	-0.224426	0.291751	0.419491	0.041291	-0.233598	0.271949	-0.60693	0.00166231	0.15357	0.47372	-0.0222311	0.917877	0.0334578	0.876662	0.643116	0.00069951	0.259685	0.220412	-0.673211	0.000311813	-0.765205	1.32526e-05	0.191625	0.369716	-0.204278	0.338325	0.00372798	0.986207
NP_415099.1	yellow	0.549437	0.00541966	0.186417	0.383109	-0.259217	0.221275	0.259217	0.221275	-0.186417	0.383109	-0.633706	0.00088521	-0.693422	0.000171917	0.442769	0.0302543	-0.857196	8.83049e-08	-0.65242	0.00054996	-0.110299	0.607897	-0.60122	0.00188794	0.19182	0.36922	0.479205	0.017822	-0.253543	0.231912	0.100619	0.639923	0.527455	0.00807968	0.457496	0.0245873	-0.298492	0.156546	-0.197738	0.354345	-0.262264	0.215698	-0.00262345	0.990293	-0.100989	0.638688
NP_415100.1	yellow	0.623247	0.00113994	0.136303	0.525381	-0.388525	0.0606209	0.388525	0.0606209	-0.136303	0.525381	-0.708205	0.000107871	-0.761961	1.51591e-05	0.503421	0.0121487	-0.894962	3.61436e-09	-0.795516	3.37679e-06	-0.0715047	0.73987	-0.692072	0.000179156	0.29249	0.165453	0.376486	0.0697825	-0.133789	0.533119	0.0540632	0.801892	0.501429	0.0125505	0.568287	0.00376505	-0.308114	0.142982	-0.0888986	0.679546	-0.28748	0.173155	-0.099591	0.643362	-0.185239	0.386176
NP_415101.1	black	-0.226545	0.287097	0.244149	0.250253	-0.26979	0.202331	0.26979	0.202331	-0.244149	0.250253	0.203248	0.34082	0.227593	0.284813	-0.168659	0.430804	-0.30874	0.14213	-0.0872969	0.685028	0.577976	0.00309593	-0.221083	0.299186	-0.492733	0.0144347	0.0392373	0.855558	0.101813	0.635936	0.433566	0.0342947	0.476111	0.0186812	0.374646	0.0712706	-0.821486	8.6283e-07	-0.735555	4.21127e-05	0.194857	0.361542	-0.294299	0.162733	-0.0318662	0.882489
NP_415102.1	brown	-0.682779	0.00023657	-0.172562	0.420055	0.168336	0.431699	-0.168336	0.431699	0.172562	0.420055	0.820247	9.25346e-07	0.834389	4.02921e-07	-0.446984	0.0285353	0.775226	8.63041e-06	0.558876	0.00452783	0.412135	0.0453694	0.430979	0.0355044	-0.199379	0.350286	-0.530615	0.00764114	0.355384	0.0883397	0.420531	0.0407383	-0.40668	0.0485928	-0.0833568	0.69858	-0.176978	0.408073	-0.177135	0.407652	0.42724	0.0373121	-0.29594	0.160292	0.174557	0.414619
NP_415103.1	brown	-0.75009	2.43673e-05	-0.0327347	0.879309	0.239412	0.25985	-0.239412	0.25985	0.0327347	0.879309	0.597967	0.00202778	0.876578	1.95007e-08	-0.357758	0.0860846	0.559581	0.00446653	0.349698	0.0939192	0.672813	0.00031535	0.592488	0.00228331	-0.30979	0.140707	-0.806338	1.96008e-06	0.0752897	0.726602	0.0109524	0.959491	-0.341652	0.10226	-0.160719	0.453118	-0.0678251	0.752839	-0.273931	0.195222	0.593883	0.00221579	-0.495837	0.0137372	0.443405	0.0299897
NP_415104.1	brown	-0.854125	1.09929e-07	0.01813	0.93299	0.0958744	0.655856	-0.0958744	0.655856	-0.01813	0.93299	0.77902	7.29542e-06	0.922115	1.53272e-10	-0.488919	0.0153314	0.623889	0.00112268	0.42987	0.0360333	0.737499	3.92222e-05	0.507401	0.0113776	-0.365136	0.0793521	-0.723596	6.43943e-05	0.249612	0.239476	0.215129	0.312717	-0.335302	0.109219	-0.0498788	0.816962	-0.255448	0.228302	-0.33453	0.110089	0.526974	0.00814821	-0.466076	0.0217017	0.278775	0.187123
NP_415105.1	grey60	-0.551761	0.00518744	0.0584966	0.786001	-0.293926	0.163291	0.293926	0.163291	-0.0584966	0.786001	0.553269	0.0050413	0.50921	0.0110406	-0.346382	0.0972935	0.128728	0.548856	0.0146477	0.94584	0.74897	2.54501e-05	-0.137844	0.520664	-0.266447	0.208198	-0.436493	0.0329656	0.446716	0.0286421	0.608494	0.00160468	-0.0372546	0.862788	0.432341	0.0348633	-0.725535	6.01978e-05	-0.455784	0.0251986	0.291094	0.167576	-0.553562	0.00501334	-0.0729411	0.734826
NP_415106.1	black	-0.174981	0.413468	0.121581	0.571438	-0.2059	0.334422	0.2059	0.334422	-0.121581	0.571438	0.277092	0.18991	0.225015	0.290452	-0.121653	0.57121	-0.126356	0.556308	-0.0623131	0.772386	0.443452	0.0299701	-0.3104	0.139887	-0.273298	0.196297	0.0865211	0.687689	0.258645	0.222331	0.635481	0.000847253	0.389143	0.0601772	0.442596	0.0303266	-0.798254	2.95176e-06	-0.577046	0.00315545	0.181404	0.396257	-0.309969	0.140466	-0.18193	0.394867
NP_415107.1	black	-0.13126	0.540958	-0.00291356	0.98922	-0.109145	0.611682	0.109145	0.611682	0.00291356	0.98922	0.193603	0.364702	0.0206691	0.92363	-0.246941	0.244706	-0.191128	0.370981	-0.0795665	0.711701	0.234909	0.26919	-0.378328	0.068316	-0.158185	0.460367	0.233413	0.27234	0.141824	0.508575	0.51077	0.0107567	0.390633	0.059117	0.276666	0.19062	-0.601306	0.00188438	-0.278258	0.187976	-0.187544	0.380186	-0.0346736	0.872215	-0.292225	0.165855
NP_415108.1	turquoise	0.139273	0.516308	0.467921	0.0211186	-0.330688	0.11449	0.330688	0.11449	-0.467921	0.0211186	-0.238197	0.262349	-0.107686	0.616476	0.314122	0.134949	-0.548885	0.00547605	-0.477124	0.0183961	0.408743	0.0473532	-0.237181	0.264451	-0.239751	0.259155	-0.0684532	0.75062	0.124651	0.561689	-0.0637521	0.767269	0.41627	0.0430393	0.473615	0.0193985	-0.480024	0.0176001	-0.576109	0.00321635	0.280109	0.184934	-0.41259	0.0451081	0.118248	0.58211
NP_415109.1	green	0.766776	1.24081e-05	-0.0570988	0.791002	-0.0834406	0.69829	0.0834406	0.69829	0.0570988	0.791002	-0.686883	0.000209493	-0.73238	4.72406e-05	0.674432	0.000301181	-0.354191	0.0894885	-0.659832	0.000451445	-0.46527	0.0219607	-0.467306	0.0213115	0.769062	1.12639e-05	0.195853	0.359045	0.0321007	0.88163	-0.126354	0.556312	0.123408	0.565629	0.323346	0.123258	0.290835	0.167971	0.540328	0.00641544	-0.255577	0.22806	-0.0302562	0.888389	-0.310435	0.13984
NP_415110.1	brown	-0.541476	0.00628199	-0.188611	0.377433	-0.087641	0.683849	0.087641	0.683849	0.188611	0.377433	0.668497	0.000355978	0.73103	4.95826e-05	-0.144299	0.501129	0.755851	1.94178e-05	0.297137	0.158528	0.493566	0.0142447	0.419008	0.0415494	0.093761	0.663	-0.641302	0.00073243	0.452925	0.0262464	0.299911	0.154492	-0.440766	0.0310994	0.199731	0.349419	-0.136397	0.525092	-0.0781368	0.716671	0.532297	0.00741591	-0.498734	0.0131114	0.137319	0.522267
NP_415111.1	brown	-0.751368	2.31829e-05	0.158352	0.459887	-0.106208	0.62135	0.106208	0.62135	-0.158352	0.459887	0.594243	0.00219865	0.821915	8.42087e-07	-0.38195	0.0655016	0.414	0.0443064	0.282607	0.180882	0.815408	1.20994e-06	0.486504	0.0159221	-0.469617	0.0205937	-0.718448	7.68033e-05	0.206283	0.333502	-0.0257758	0.904837	-0.208621	0.327931	0.00507288	0.981231	-0.287613	0.172948	-0.433405	0.0343691	0.560091	0.00442259	-0.499949	0.0128561	0.294523	0.162398
NP_415112.1	blue	-0.0556842	0.796073	0.398329	0.0538698	0.170079	0.426877	-0.170079	0.426877	-0.398329	0.0538698	-0.155207	0.468961	0.37239	0.0731279	0.421728	0.0401094	-0.0617681	0.774327	-0.143356	0.503961	0.43458	0.0338298	0.463788	0.0224429	-0.188102	0.378745	-0.316665	0.13165	-0.393337	0.0572304	-0.421491	0.0402336	0.259732	0.220325	0.081767	0.704073	-0.0518937	0.809697	-0.600717	0.001909	0.751606	2.29678e-05	-0.490806	0.0148823	0.631187	0.000941577
NP_415113.1	purple	-0.615622	0.00136316	0.168259	0.431913	0.322511	0.124284	-0.322511	0.124284	-0.168259	0.431913	0.43945	0.0316652	0.81041	1.58332e-06	-0.229167	0.281405	0.518658	0.00941203	0.5528	0.00508635	0.432898	0.0346039	0.909187	7.80529e-10	-0.480785	0.0173959	-0.487844	0.015592	-0.297659	0.157762	-0.343527	0.100269	-0.217322	0.307691	-0.435599	0.0333673	0.190662	0.372171	-0.414698	0.0439139	0.663998	0.000403097	-0.172601	0.419949	0.669942	0.000341895
NP_415114.1	blue	0.0407642	0.849999	-0.0813206	0.705619	-0.222368	0.296315	0.222368	0.296315	0.0813206	0.705619	-0.0796794	0.711309	-0.356766	0.0870208	-0.0353117	0.869883	-0.312923	0.136526	-0.334676	0.109923	0.0202717	0.925095	-0.464225	0.0222999	0.331272	0.113812	-0.00472235	0.982528	0.156457	0.465343	0.410838	0.0461199	-0.092863	0.666045	0.342385	0.101478	-0.135296	0.528473	0.185819	0.384664	-0.370891	0.0743831	-0.0770033	0.72062	-0.0875762	0.684071
NP_415115.2	pink	-0.196162	0.358273	0.0769597	0.720772	-0.0759761	0.724204	0.0759761	0.724204	-0.0769597	0.720772	0.205329	0.335792	0.376506	0.0697659	0.17579	0.411279	-0.0443474	0.836979	-0.317145	0.131034	0.661508	0.000431424	-0.194302	0.36294	-0.0190619	0.929554	-0.482491	0.0169451	0.368725	0.0762248	0.57248	0.00346183	0.151822	0.478826	0.636317	0.000829876	-0.701351	0.000134347	-0.529169	0.00783927	0.521045	0.00903363	-0.810909	1.54194e-06	0.109049	0.611996
NP_415116.1	salmon	-0.0891182	0.678795	-0.0198067	0.926808	-0.136786	0.5239	0.136786	0.5239	0.0198067	0.926808	0.0963774	0.65416	0.308072	0.143039	0.354246	0.0894354	0.0572584	0.790431	-0.459468	0.0238984	0.60819	0.00161575	-0.166713	0.436217	0.285378	0.17646	-0.622559	0.00115871	0.426614	0.0376221	0.43111	0.0354423	0.0347441	0.871958	0.714955	8.63745e-05	-0.515123	0.00999638	-0.255349	0.228489	0.535654	0.00698295	-0.906658	1.04314e-09	0.0384235	0.858525
NP_415117.2	grey60	-0.583008	0.00279016	0.284104	0.178484	-0.071688	0.739226	0.071688	0.739226	-0.284104	0.178484	0.374127	0.0716949	0.55342	0.00502684	-0.268931	0.203828	-0.0754361	0.72609	-0.0838394	0.696915	0.904579	1.31605e-09	0.0356905	0.868499	-0.485086	0.0162776	-0.550556	0.00530676	0.17717	0.407556	0.247584	0.24344	0.142345	0.507005	0.276427	0.191019	-0.640279	0.000751579	-0.636298	0.000830256	0.418372	0.041892	-0.61785	0.00129439	0.172481	0.420277
NP_415118.1	grey60	-0.625431	0.00108211	0.215159	0.31265	-0.0188758	0.93024	0.0188758	0.93024	-0.215159	0.31265	0.558958	0.00452071	0.555637	0.00481881	-0.359614	0.0843516	0.0683665	0.750926	0.0450075	0.834584	0.794862	3.48608e-06	-0.0543307	0.800931	-0.415714	0.0433471	-0.486573	0.015905	0.379227	0.0676089	0.556181	0.00476889	0.0256133	0.905434	0.291591	0.166818	-0.66087	0.000438948	-0.560775	0.00436426	0.343549	0.100246	-0.553552	0.00501431	0.0522894	0.808272
NP_415119.1	turquoise	0.402711	0.0510481	0.37994	0.0670525	-0.0224565	0.917047	0.0224565	0.917047	-0.37994	0.0670525	-0.384479	0.0635902	-0.332692	0.112178	0.249748	0.239212	-0.658872	0.000463275	-0.343279	0.100531	0.006069	0.977547	-0.482805	0.0168632	-0.272353	0.197911	0.622393	0.00116327	-0.221013	0.299344	0.156317	0.465747	0.874553	2.3096e-08	0.245359	0.247839	-0.544293	0.00596461	-0.519372	0.00929755	-0.0582741	0.786796	0.0463357	0.829771	-0.262779	0.214766
NP_415120.1	brown	-0.678082	0.000271258	0.0961499	0.654927	0.262231	0.215757	-0.262231	0.215757	-0.0961499	0.654927	0.594201	0.00220064	0.822487	8.15121e-07	-0.391195	0.0587214	0.337294	0.107	0.393946	0.0568119	0.618657	0.0012702	0.353909	0.089762	-0.61215	0.00147661	-0.48904	0.0153022	0.084954	0.693075	0.257521	0.224419	-0.0772128	0.719889	-0.108002	0.615437	-0.404204	0.0501133	-0.617905	0.00129272	0.570286	0.00361781	-0.412046	0.0454202	0.356929	0.0868668
NP_415121.1	blue	-0.116725	0.587013	0.127227	0.553566	0.235983	0.266942	-0.235983	0.266942	-0.127227	0.553566	0.0479428	0.823956	0.415965	0.0432083	0.0147053	0.945627	-0.109715	0.60981	0.0858341	0.690049	0.345161	0.0985577	0.1162	0.588707	-0.555882	0.00479628	-0.00884324	0.967287	-0.257345	0.224748	0.045312	0.83348	0.477193	0.0183769	-0.0447505	0.835516	-0.451376	0.0268283	-0.712393	9.40466e-05	0.499758	0.0128958	-0.259866	0.220078	0.240617	0.257388
NP_415122.1	blue	0.16916	0.429416	0.0547477	0.799433	0.265077	0.210634	-0.265077	0.210634	-0.0547477	0.799433	-0.179969	0.400067	0.172661	0.419786	0.226614	0.286947	-0.254395	0.230293	-0.0940948	0.66187	0.168812	0.430379	-0.0267484	0.901263	-0.361099	0.0829846	0.22147	0.29832	-0.354589	0.0891041	0.0104607	0.961308	0.666188	0.000379518	0.0311522	0.885105	-0.413544	0.0445645	-0.613618	0.00142768	0.392858	0.0575614	-0.181853	0.39507	0.12139	0.572049
NP_415123.1	turquoise	0.510557	0.0107951	0.203209	0.340915	-0.109464	0.610634	0.109464	0.610634	-0.203209	0.340915	-0.43878	0.0319562	-0.408904	0.0472572	0.329221	0.116205	-0.671949	0.00032314	-0.40228	0.0513206	-0.103054	0.631805	-0.530034	0.0077203	-0.190879	0.371619	0.645184	0.000663549	-0.139653	0.515154	0.145393	0.497853	0.830059	5.23894e-07	0.311484	0.138436	-0.536728	0.006849	-0.47315	0.0195346	-0.0499198	0.816814	0.0408378	0.849731	-0.267969	0.205513
NP_415124.1	blue	-0.119652	0.577605	0.214826	0.313417	-0.0223979	0.917263	0.0223979	0.917263	-0.214826	0.313417	0.0506478	0.814188	0.258845	0.22196	0.058617	0.78557	-0.294021	0.163149	-0.292365	0.165642	0.587826	0.0025218	-0.276676	0.190603	-0.383329	0.0644539	-0.277475	0.189274	0.255571	0.228072	0.321124	0.126004	0.372245	0.0732488	0.416467	0.0429312	-0.733964	4.46175e-05	-0.625701	0.00107514	0.37931	0.067544	-0.5958	0.00212579	-0.00509295	0.981157
NP_415125.1	pink	-0.227944	0.284051	0.0807884	0.707462	-0.302785	0.150386	0.302785	0.150386	-0.0807884	0.707462	0.196461	0.357525	0.273441	0.196055	0.115676	0.5904	-0.163917	0.444059	-0.41382	0.0444082	0.760777	1.59134e-05	-0.295035	0.161635	-0.00868975	0.967855	-0.438505	0.0320761	0.40962	0.0468341	0.542883	0.00612181	0.165803	0.438761	0.752334	2.23212e-05	-0.782473	6.24299e-06	-0.506727	0.0115051	0.367658	0.0771444	-0.782948	6.10913e-06	0.000352856	0.998694
NP_415126.1	grey60	-0.366812	0.0778793	0.0691482	0.748168	-0.232491	0.274292	0.232491	0.274292	-0.0691482	0.748168	0.406851	0.048489	0.369233	0.0757891	-0.10856	0.613602	-0.0220975	0.918369	-0.173948	0.416275	0.719849	7.32341e-05	-0.260885	0.21821	-0.139465	0.515724	-0.335217	0.109315	0.456145	0.0250687	0.698403	0.000147382	0.144345	0.500992	0.603923	0.00177805	-0.799396	2.789e-06	-0.510539	0.0107983	0.28232	0.181344	-0.618744	0.00126761	-0.0833647	0.698553
NP_415127.1	brown	-0.419598	0.0412335	-0.0504307	0.81497	0.130096	0.544583	-0.130096	0.544583	0.0504307	0.81497	0.460139	0.0236674	0.597348	0.00205537	0.0121254	0.955156	0.344689	0.0990497	-0.0610833	0.776766	0.650981	0.000571101	0.0577145	0.788798	0.0485047	0.821925	-0.707571	0.000110112	0.446102	0.0288883	0.521642	0.00894104	-0.181066	0.397154	0.433793	0.03419	-0.444802	0.0294153	-0.305103	0.147133	0.562607	0.00421123	-0.783285	6.01583e-06	0.146768	0.493755
NP_415128.1	grey	-0.555681	0.00481477	-0.182564	0.393192	-0.0368116	0.864405	0.0368116	0.864405	0.182564	0.393192	0.60559	0.00171309	0.393719	0.0569679	-0.610621	0.00152907	0.189825	0.374314	0.254149	0.23076	0.454311	0.0257339	-0.14575	0.496787	-0.30699	0.144522	-0.195441	0.360077	0.323167	0.123477	0.607248	0.00165046	-0.0763934	0.722747	0.0410992	0.84878	-0.472486	0.01973	-0.172706	0.419662	-0.100076	0.64174	-0.114252	0.595015	-0.203418	0.340407
NP_415129.1	cyan	-0.693567	0.000171158	-0.0999738	0.642081	0.110849	0.606098	-0.110849	0.606098	0.0999738	0.642081	0.748378	2.60385e-05	0.659339	0.000457487	-0.514011	0.0101861	0.40228	0.0513205	0.401748	0.0516582	0.490812	0.0148808	0.120772	0.57402	-0.377054	0.0693274	-0.408262	0.0476401	0.38115	0.0661156	0.61645	0.00133725	-0.270498	0.201103	0.0480227	0.823667	-0.441729	0.0306908	-0.369485	0.0755748	0.255878	0.227494	-0.301086	0.152804	0.130378	0.543702
NP_415130.1	brown	0.767035	1.22736e-05	0.059784	0.781401	-0.172637	0.419852	0.172637	0.419852	-0.059784	0.781401	-0.839383	2.94862e-07	-0.876591	1.94787e-08	0.553713	0.00499894	-0.775848	8.39749e-06	-0.713975	8.92421e-05	-0.405655	0.0492176	-0.547169	0.00565449	0.406477	0.0487159	0.430139	0.0359043	-0.237518	0.263752	-0.280032	0.185059	0.415636	0.0433906	0.252181	0.234514	0.119159	0.579185	0.246144	0.246282	-0.396077	0.0553667	0.144931	0.499235	-0.225876	0.288561
NP_415132.1	yellow	-0.313356	0.135955	-0.0377398	0.861018	0.0976316	0.649937	-0.0976316	0.649937	0.0377398	0.861018	0.348677	0.0949492	0.479742	0.0176763	-0.317159	0.131015	0.605544	0.00171484	0.70642	0.000114282	-0.144889	0.49936	0.620168	0.00122597	-0.393542	0.0570892	-0.0543046	0.801025	-0.0516435	0.810598	-0.340095	0.103935	-0.298595	0.156397	-0.5698	0.00365315	0.338011	0.106209	0.0242885	0.910306	0.204476	0.337847	0.303709	0.149084	0.191195	0.370812
NP_415133.1	yellow	-0.669421	0.000346913	-0.0121222	0.955168	-0.100561	0.640118	0.100561	0.640118	0.0121222	0.955168	0.688404	0.000200171	0.674743	0.000298521	-0.592628	0.00227644	0.718035	7.78839e-05	0.763102	1.44624e-05	0.193294	0.365482	0.574501	0.00332326	-0.45878	0.0241368	-0.318714	0.129033	0.25044	0.237869	-0.0476292	0.82509	-0.493033	0.014366	-0.402369	0.0512639	0.115277	0.591691	-0.0340746	0.874406	0.19823	0.353127	0.120382	0.575267	0.135998	0.526317
NP_415134.1	greenyellow	-0.627664	0.0010256	0.000440918	0.998369	0.0382501	0.859157	-0.0382501	0.859157	-0.000440918	0.998369	0.686831	0.000209823	0.543919	0.00600594	-0.740359	3.52851e-05	0.517476	0.00960411	0.812822	1.39196e-06	0.0981705	0.648127	0.38994	0.0596085	-0.627127	0.00103895	-0.021703	0.919822	0.172494	0.420243	0.144211	0.501393	-0.303559	0.149295	-0.487107	0.0157729	-0.0193031	0.928664	-0.141506	0.509537	-0.04909	0.81981	0.344937	0.0987913	0.0684384	0.750673
NP_415135.1	turquoise	0.330364	0.114867	0.360793	0.0832648	-0.0526372	0.807021	0.0526372	0.807021	-0.360793	0.0832648	-0.359207	0.084729	-0.329237	0.116185	0.105722	0.622959	-0.63607	0.00083497	-0.188699	0.377208	-0.0442391	0.837371	-0.347708	0.0959339	-0.375707	0.070409	0.686226	0.000213641	-0.355346	0.0883753	0.0245325	0.909408	0.816522	1.1383e-06	0.0339727	0.874778	-0.391847	0.0582646	-0.471633	0.0199838	-0.150728	0.482039	0.243911	0.250731	-0.18943	0.375329
NP_415136.1	turquoise	0.398127	0.054003	0.380721	0.0664465	-0.0147195	0.945575	0.0147195	0.945575	-0.380721	0.0664465	-0.442085	0.0305407	-0.386722	0.0619304	0.246463	0.245651	-0.751534	2.30329e-05	-0.393778	0.0569276	0.0220507	0.918541	-0.400146	0.0526854	-0.269746	0.202408	0.580588	0.00293386	-0.319798	0.127665	0.0327191	0.879366	0.86193	6.2366e-08	0.225886	0.28854	-0.483537	0.0166735	-0.532726	0.00735942	-0.0582312	0.78695	0.0723026	0.737067	-0.153363	0.474321
NP_415137.2	tan	-0.586454	0.00259587	-0.460795	0.0234435	-0.203495	0.34022	0.203495	0.34022	0.460795	0.0234435	0.707437	0.000110589	0.41551	0.0434606	-0.612257	0.001473	0.62028	0.00122275	0.483317	0.0167301	0.19255	0.367365	0.131602	0.539894	0.0116711	0.956835	-0.241234	0.256131	0.404479	0.0499423	0.416939	0.0426718	-0.570486	0.00360332	-0.0179683	0.933586	-0.0909787	0.67245	0.250288	0.238163	-0.209175	0.326618	0.0701004	0.744812	-0.14906	0.486957
NP_415138.1	turquoise	0.139889	0.514435	-0.495241	0.013869	0.447791	0.0282152	-0.447791	0.0282152	0.495241	0.013869	-0.120002	0.576484	-0.0810329	0.706615	0.125362	0.559441	0.409475	0.0469193	0.274645	0.194012	-0.584029	0.00273138	0.438158	0.0322282	0.478152	0.0181106	-0.0187177	0.930823	-0.393763	0.0569373	-0.352421	0.0912149	-0.525439	0.00837026	-0.51524	0.00997651	0.89141	5.12235e-09	0.632113	0.000920523	-0.109192	0.611525	0.350288	0.0933283	0.343085	0.100736
NP_415139.2	red	-0.039854	0.853312	0.12842	0.549824	-0.0601353	0.780147	0.0601353	0.780147	-0.12842	0.549824	-0.0170747	0.936883	0.112946	0.599257	0.355445	0.0882812	-0.0901503	0.675273	-0.454254	0.0257547	0.465153	0.0219985	-0.126702	0.555218	0.290102	0.169094	-0.572991	0.00342636	0.318449	0.12937	0.326051	0.119973	-0.079133	0.713207	0.57665	0.00318106	-0.27057	0.200979	-0.187164	0.38117	0.411169	0.0459275	-0.750171	2.42913e-05	0.210091	0.324455
NP_415140.1	brown	-0.619159	0.00125536	0.0548688	0.798999	0.265198	0.210419	-0.265198	0.210419	-0.0548688	0.798999	0.542491	0.0061661	0.827913	5.95086e-07	-0.255033	0.229085	0.714662	8.72233e-05	0.638894	0.000778197	0.313445	0.135839	0.906114	1.10915e-09	-0.357344	0.0864742	-0.514917	0.0100312	-0.110492	0.607264	-0.278615	0.187387	-0.414417	0.0440717	-0.432126	0.0349639	0.271132	0.200009	-0.24098	0.256648	0.622896	0.00114949	-0.136925	0.523475	0.578378	0.00307048
NP_415141.1	cyan	0.573682	0.00337885	0.32138	0.125685	0.0819132	0.703568	-0.0819132	0.703568	-0.32138	0.125685	-0.75752	1.81609e-05	-0.314249	0.134783	0.862958	5.77324e-08	-0.522125	0.00886675	-0.601489	0.00187673	-0.00450182	0.983344	0.0417305	0.846484	0.272177	0.198212	0.0901563	0.675252	-0.563641	0.00412681	-0.456781	0.0248412	0.460937	0.0233953	0.274373	0.194473	0.0981726	0.64812	-0.277721	0.188865	0.375681	0.0704305	-0.302232	0.151171	0.409733	0.046767
NP_415143.1	green	0.410971	0.0460423	-0.194029	0.363627	0.541672	0.00625955	-0.541672	0.00625955	0.194029	0.363627	-0.481525	0.0171991	-0.308149	0.142935	0.544992	0.00588795	-0.131614	0.539856	-0.356032	0.0877193	-0.355249	0.0884684	0.0315669	0.883585	0.561331	0.00431729	-0.0997621	0.642789	-0.342614	0.101235	-0.231525	0.276347	-0.0637625	0.767233	-0.0538967	0.802491	0.508516	0.0111689	0.3246	0.121726	0.0754974	0.725876	-0.112721	0.599991	0.289678	0.169746
NP_415144.1	brown	-0.851327	1.33639e-07	0.0625933	0.771389	-0.0295582	0.890948	0.0295582	0.890948	-0.0625933	0.771389	0.819127	9.85279e-07	0.897739	2.72772e-09	-0.491449	0.0147317	0.649882	0.000587717	0.392859	0.0575606	0.75921	1.69617e-05	0.404788	0.0497516	-0.329508	0.115868	-0.773611	9.26148e-06	0.469014	0.0207792	0.311892	0.137892	-0.396342	0.0551886	0.0661021	0.758934	-0.32357	0.122983	-0.276564	0.19079	0.489844	0.0151097	-0.523113	0.00871617	0.148719	0.487964
NP_415145.1	turquoise	0.22894	0.281896	0.435511	0.0334068	0.0609109	0.777381	-0.0609109	0.777381	-0.435511	0.0334068	-0.338344	0.105843	-0.00553657	0.979516	0.217407	0.307497	-0.533951	0.00719991	-0.200008	0.348736	0.200704	0.347025	-0.0267384	0.9013	-0.526207	0.0082585	0.314478	0.134485	-0.464998	0.0220485	-0.231637	0.276107	0.841472	2.57951e-07	-0.0188641	0.930283	-0.392431	0.0578576	-0.714363	8.80966e-05	0.315289	0.133429	-0.0645078	0.764586	0.117702	0.583866
NP_415146.1	turquoise	0.309655	0.14089	0.474244	0.0192156	-0.0094856	0.964913	0.0094856	0.964913	-0.474244	0.0192156	-0.31249	0.137099	-0.17192	0.421815	0.261427	0.217221	-0.434277	0.0339679	-0.234429	0.270198	-0.000795447	0.997057	-0.21079	0.322811	-0.22475	0.291037	0.486771	0.0158559	-0.326466	0.119475	-0.0399384	0.853005	0.806397	1.9541e-06	0.0850075	0.692891	-0.320616	0.126638	-0.454459	0.0256797	0.145342	0.498007	0.0372127	0.862941	-0.188887	0.376723
NP_415147.1	red	0.375156	0.0708555	0.184629	0.387771	0.0557808	0.795726	-0.0557808	0.795726	-0.184629	0.387771	-0.320442	0.126857	-0.441379	0.0308389	-0.0228668	0.915537	-0.490837	0.014875	-0.0199155	0.926407	-0.373208	0.0724506	-0.304471	0.148015	-0.317036	0.131174	0.771896	9.97607e-06	-0.279754	0.185514	-0.126686	0.555268	0.589236	0.00244752	-0.204383	0.338073	-0.0972924	0.651078	-0.162492	0.448084	-0.372239	0.0732538	0.540492	0.00639615	-0.269326	0.203138
NP_415148.1	green	-0.353886	0.089785	0.454117	0.0258051	0.0582002	0.787061	-0.0582002	0.787061	-0.454117	0.0258051	0.247113	0.244367	0.386356	0.0621994	-0.377266	0.0691587	-0.163184	0.446127	0.332921	0.111916	0.362608	0.0816126	0.185954	0.384312	-0.916086	3.38205e-10	0.0763622	0.722856	-0.154526	0.470936	-0.0102416	0.962118	0.395103	0.0560238	-0.250741	0.237287	-0.420187	0.0409204	-0.75153	2.30359e-05	0.255058	0.229039	0.051168	0.812312	0.202364	0.34297
NP_415149.4	green	-0.375273	0.0707607	0.219362	0.30306	0.0844047	0.694967	-0.0844047	0.694967	-0.219362	0.30306	0.311721	0.13812	0.387028	0.0617067	-0.5066	0.0115294	-0.0708134	0.742302	0.447049	0.0285096	0.26179	0.21656	0.178097	0.405067	-0.909864	7.21189e-10	0.1197	0.57745	-0.138744	0.517918	0.0061005	0.97743	0.274603	0.194085	-0.363349	0.0809451	-0.353625	0.0900385	-0.615244	0.00137515	0.12917	0.547473	0.182058	0.394527	0.141074	0.510844
NP_415150.1	green	-0.409999	0.0466109	0.21805	0.306033	-0.0108595	0.959834	0.0108595	0.959834	-0.21805	0.306033	0.386077	0.0624049	0.478741	0.0179486	-0.428036	0.0369213	0.0649001	0.763194	0.476756	0.0184994	0.324167	0.122254	0.245174	0.248207	-0.820899	8.91956e-07	0.101955	0.635465	-0.079643	0.711435	0.0597512	0.781518	0.227684	0.284615	-0.22779	0.284385	-0.402968	0.0508858	-0.66089	0.000438717	0.258649	0.222325	0.0819165	0.703556	0.156625	0.464857
NP_415151.4	green	-0.247728	0.243158	0.469178	0.0207286	0.0760792	0.723844	-0.0760792	0.723844	-0.469178	0.0207286	0.0617325	0.774453	0.292873	0.164875	-0.221318	0.29866	-0.31502	0.133778	0.210375	0.323787	0.353797	0.0898709	0.219705	0.302284	-0.866866	4.28018e-08	0.140234	0.513388	-0.351696	0.0919297	-0.143988	0.502061	0.486339	0.0159633	-0.20317	0.34101	-0.393408	0.0571818	-0.822063	8.35003e-07	0.271885	0.198713	0.0418357	0.846101	0.351772	0.0918542
NP_415152.1	blue	-0.143467	0.503627	0.425182	0.0383379	0.0811098	0.706348	-0.0811098	0.706348	-0.425182	0.0383379	0.0366001	0.865177	0.269632	0.202607	-0.0709389	0.74186	-0.339808	0.104246	0.0480811	0.823456	0.41874	0.0416935	0.0669139	0.75606	-0.743998	3.07811e-05	0.0359942	0.86739	-0.193539	0.364863	-0.00212436	0.99214	0.495999	0.0137017	-0.0677034	0.753269	-0.453869	0.0258964	-0.836014	3.64403e-07	0.430118	0.0359142	-0.179868	0.400337	0.273853	0.195355
NP_415153.1	turquoise	0.0875413	0.684191	0.546251	0.00575197	-0.096902	0.652392	0.096902	0.652392	-0.546251	0.00575197	-0.159269	0.45726	0.00503343	0.981377	0.205155	0.33621	-0.50709	0.0114363	-0.312326	0.137316	0.360191	0.0838189	-0.288671	0.171303	-0.428183	0.0368498	0.019176	0.929133	0.120929	0.573519	0.20065	0.347159	0.52845	0.00793942	0.392268	0.057971	-0.636328	0.000829645	-0.70637	0.000114468	0.302394	0.150941	-0.378677	0.0680405	0.0783937	0.715777
NP_415154.1	brown	-0.498402	0.013182	0.143349	0.50398	0.626252	0.00106103	-0.626252	0.00106103	-0.143349	0.50398	0.330138	0.115131	0.756829	1.86722e-05	-0.141604	0.509239	0.39195	0.0581925	0.359861	0.0841232	0.397381	0.0544958	0.688301	0.000200792	-0.428061	0.0369095	-0.572	0.00349548	-0.260682	0.218582	-0.212207	0.319493	-0.091675	0.67008	-0.41712	0.0425725	0.121503	0.571688	-0.408447	0.0475293	0.71081	9.90754e-05	-0.339831	0.104221	0.618292	0.00128108
NP_415155.1	blue	-0.386178	0.0623303	0.382853	0.0648142	0.275807	0.192058	-0.275807	0.192058	-0.382853	0.0648142	0.335353	0.109162	0.668376	0.000357181	-0.0415896	0.846996	0.0769342	0.72086	0.173782	0.416728	0.604061	0.0017726	0.296039	0.160145	-0.631908	0.000925147	-0.297717	0.157678	0.00520504	0.980742	0.180939	0.397489	0.310358	0.139943	0.0771556	0.720089	-0.536251	0.00690827	-0.873292	2.56252e-08	0.715622	8.44707e-05	-0.479281	0.0178012	0.389564	0.0598766
NP_415156.1	turquoise	0.0669549	0.755915	-0.430614	0.035678	0.337349	0.106939	-0.337349	0.106939	0.430614	0.035678	-0.11211	0.60198	-0.139783	0.514757	-0.0177528	0.934381	0.286823	0.174184	0.331181	0.113919	-0.590071	0.00240444	0.344484	0.0992639	0.297825	0.157519	0.000177908	0.999342	-0.301118	0.152759	-0.33874	0.10541	-0.641732	0.000724509	-0.542989	0.0061099	0.852771	1.20887e-07	0.577779	0.00310845	-0.232066	0.275195	0.431399	0.0353057	0.405377	0.049388
NP_415157.1	turquoise	-0.107129	0.618312	-0.398491	0.0537638	0.427528	0.0371706	-0.427528	0.0371706	0.398491	0.0537638	0.0414167	0.847625	0.0621188	0.773078	-0.16961	0.428171	0.398718	0.0536145	0.543358	0.00606841	-0.535274	0.00703083	0.533707	0.00723147	0.0807114	0.707729	0.0017038	0.993696	-0.419393	0.0413432	-0.363043	0.0812197	-0.632368	0.000914772	-0.709277	0.000104171	0.829391	5.45195e-07	0.439101	0.0318163	-0.162839	0.447102	0.502887	0.0122552	0.507718	0.0113178
NP_415160.1	black	0.252214	0.234451	-0.343298	0.100511	-0.300585	0.153522	0.300585	0.153522	0.343298	0.100511	-0.238081	0.262589	-0.334354	0.110287	0.264956	0.21085	0.151035	0.481136	-0.188887	0.376724	-0.29153	0.16691	0.0928596	0.666056	0.703764	0.000124441	-0.121498	0.571704	0.0234382	0.913434	-0.345427	0.098281	-0.443238	0.0300592	0.0730514	0.734439	0.578087	0.0030889	0.697018	0.000153877	-0.237586	0.263613	0.103705	0.629644	-0.0218862	0.919147
NP_415161.1	yellow	-0.501348	0.012567	-0.267547	0.206254	-0.203866	0.339322	0.203866	0.339322	0.267547	0.206254	0.586063	0.00261732	0.434113	0.0340432	-0.305295	0.146865	0.617512	0.0013046	0.0927369	0.666473	0.406159	0.0489092	0.0470666	0.827126	0.266315	0.208432	-0.715414	8.50613e-05	0.738824	3.73525e-05	0.354486	0.0892038	-0.604722	0.00174667	0.271157	0.199965	-0.0976405	0.649908	0.360446	0.0835834	0.0781116	0.716759	-0.435521	0.0334026	-0.234565	0.269913
NP_415162.4	blue	-0.374234	0.0716068	0.433462	0.0343428	-0.0765494	0.722203	0.0765494	0.722203	-0.433462	0.0343428	0.218548	0.304904	0.417491	0.04237	-0.128912	0.548282	-0.26571	0.209506	-0.0413815	0.847753	0.714246	8.84421e-05	0.0125868	0.953452	-0.630441	0.000958868	-0.1859	0.384454	-0.000655954	0.997573	0.267092	0.207056	0.404319	0.0500421	0.273939	0.195209	-0.722828	6.61244e-05	-0.88859	6.69962e-09	0.437455	0.0325379	-0.439758	0.0315321	0.275014	0.19339
NP_415163.2	blue	-0.0932643	0.664684	0.186138	0.383835	0.104224	0.62792	-0.104224	0.62792	-0.186138	0.383835	0.0251337	0.907197	0.276645	0.190654	0.221407	0.298461	-0.223591	0.293597	-0.361278	0.0828207	0.576248	0.00320727	-0.187792	0.379547	-0.122975	0.567004	-0.476255	0.0186403	0.198147	0.353331	0.391853	0.05826	0.191288	0.370574	0.485163	0.0162583	-0.587202	0.00255523	-0.560868	0.00435638	0.496223	0.0136525	-0.755107	2.00025e-05	0.255053	0.229048
NP_415164.1	grey	-0.282613	0.180873	-0.368531	0.0763914	0.333109	0.111702	-0.333109	0.111702	0.368531	0.0763914	0.224193	0.292265	0.100841	0.639183	-0.253034	0.232881	0.31736	0.130758	0.368826	0.0761381	-0.185396	0.385767	0.368765	0.0761898	0.169489	0.428505	-0.208442	0.328355	-0.197013	0.356149	0.0301694	0.888707	-0.617539	0.00130379	-0.383302	0.0644746	0.529128	0.00784504	0.340837	0.103134	-0.159926	0.455381	0.224086	0.292502	0.422119	0.039906
NP_415165.1	green	0.193789	0.364232	-0.179684	0.400826	-0.532836	0.00734489	0.532836	0.00734489	0.179684	0.400826	0.0127657	0.952791	-0.406266	0.0488443	0.152916	0.475627	-0.0383005	0.858973	-0.449936	0.0273789	-0.00766418	0.971647	-0.629745	0.000975232	0.671364	0.000328516	-0.0356651	0.868592	0.717089	8.04101e-05	0.526827	0.00816929	-0.196116	0.358387	0.708921	0.000105389	-0.231572	0.276247	0.464549	0.0221942	-0.385143	0.0630952	-0.207209	0.331288	-0.606351	0.00168408
NP_415166.1	green	0.613068	0.00144584	-0.340104	0.103925	-0.090948	0.672554	0.090948	0.672554	0.340104	0.103925	-0.554817	0.0048949	-0.728676	5.39097e-05	0.450403	0.0271992	-0.286581	0.174563	-0.597741	0.00203785	-0.438224	0.0321994	-0.487976	0.0155598	0.837462	3.32901e-07	0.127832	0.551666	0.0722579	0.737224	-0.038552	0.858056	-0.0665168	0.757466	0.296978	0.15876	0.316818	0.131453	0.717843	7.8391e-05	-0.458249	0.0243225	0.0418807	0.845937	-0.350958	0.0926615
NP_415167.1	blue	0.584981	0.00267747	-0.351228	0.0923926	-0.0293567	0.891687	0.0293567	0.891687	0.351228	0.0923926	-0.511924	0.0105506	-0.769741	1.09425e-05	0.373053	0.0725785	-0.33421	0.11045	-0.446868	0.0285817	-0.580235	0.00295531	-0.476115	0.01868	0.780718	6.75974e-06	0.329938	0.115364	-0.120265	0.575643	0.0977063	0.649686	-0.0912089	0.671666	0.18892	0.376639	0.343683	0.100105	0.621162	0.00119763	-0.557018	0.00469287	0.233857	0.271402	-0.195395	0.360191
NP_415168.1	brown	0.476641	0.0185315	0.121094	0.572994	-0.314147	0.134917	0.314147	0.134917	-0.121094	0.572994	-0.515189	0.00998509	-0.740479	3.51272e-05	0.268363	0.204821	-0.780534	6.81604e-06	-0.656411	0.000494836	-0.12457	0.561945	-0.799504	2.77398e-06	0.261144	0.217737	0.313402	0.135895	0.0823083	0.702201	0.261621	0.216867	0.295004	0.16168	0.487332	0.0157176	-0.289025	0.170754	0.059241	0.78334	-0.455791	0.0251959	-0.0243783	0.909975	-0.310985	0.139103
NP_415169.1	green	0.375205	0.070816	-0.088491	0.68094	-0.138009	0.520158	0.138009	0.520158	0.088491	0.68094	-0.304013	0.148657	-0.307477	0.143853	0.505917	0.0116602	-0.216331	0.309956	-0.704578	0.000121247	0.0965122	0.653705	-0.44647	0.0287405	0.659747	0.000452479	-0.2267	0.286759	0.329798	0.115528	0.241289	0.256019	0.102657	0.633125	0.658231	0.000471316	-0.203155	0.341046	0.205807	0.334645	0.021296	0.921321	-0.502865	0.0122598	-0.240136	0.258368
NP_415170.4	green	0.147183	0.492519	-0.402714	0.0510459	-0.0661408	0.758797	0.0661408	0.758797	0.402714	0.0510459	-0.0725826	0.736084	-0.116669	0.587194	0.313207	0.136152	0.237871	0.263022	-0.31622	0.132223	-0.0401137	0.852367	-0.0687372	0.749618	0.792821	3.84755e-06	-0.382212	0.0653018	0.246002	0.246562	0.107338	0.617624	-0.435455	0.0334324	0.320166	0.127202	0.271528	0.199326	0.555726	0.00481061	-0.0548442	0.799087	-0.30067	0.1534	0.00441405	0.983668
NP_415171.1	grey	0.0231472	0.914505	-0.241021	0.256565	-0.258195	0.223165	0.258195	0.223165	0.241021	0.256565	0.0842939	0.695348	-0.245146	0.248264	-0.124523	0.562094	-0.153511	0.473891	-0.16065	0.453316	-0.03446	0.872996	-0.540501	0.0063951	0.279434	0.186039	0.172426	0.420428	0.207699	0.330121	0.671724	0.0003252	-0.0414922	0.84735	0.344366	0.0993879	-0.315089	0.133688	0.12913	0.547601	-0.379564	0.0673456	0.00537458	0.980115	-0.318341	0.129507
NP_415172.1	blue	0.0116486	0.956918	-0.514811	0.0100493	-0.112209	0.601657	0.112209	0.601657	0.514811	0.0100493	0.154157	0.472011	-0.0852005	0.692227	-0.0150894	0.944209	0.33615	0.10827	0.010163	0.962409	-0.227741	0.284492	-0.149259	0.486369	0.610633	0.00152865	-0.22875	0.282305	0.327713	0.117986	0.394802	0.0562277	-0.586137	0.00261327	0.175419	0.412282	0.208507	0.3282	0.558806	0.00453398	-0.202837	0.341818	-0.0567652	0.792198	-0.0893082	0.678147
NP_415173.1	midnightblue	-0.246499	0.24558	0.0980662	0.648477	-0.19264	0.367137	0.19264	0.367137	-0.0980662	0.648477	0.109972	0.608969	0.318627	0.129144	0.0328777	0.878785	-0.0970354	0.651943	-0.26603	0.208937	0.655129	0.000511999	-0.0897136	0.676763	-0.164375	0.442771	-0.537219	0.00678843	0.264689	0.211328	0.0826218	0.701118	-0.0363835	0.865968	0.43016	0.0358942	-0.475982	0.0187177	-0.382767	0.0648798	0.350201	0.0934158	-0.650079	0.000584716	0.199364	0.350323
NP_415174.1	green	0.47762	0.0182579	-0.326683	0.119214	-0.0265691	0.901922	0.0265691	0.901922	0.326683	0.119214	-0.491683	0.0146771	-0.554373	0.00493656	0.517982	0.00952155	-0.20419	0.338537	-0.594107	0.00220507	-0.282374	0.181258	-0.302063	0.151411	0.894423	3.81356e-09	-0.0492268	0.819316	-0.0530202	0.805642	-0.0239894	0.911406	-0.124964	0.560699	0.334092	0.110584	0.341834	0.102065	0.598953	0.00198449	-0.246752	0.245079	-0.135303	0.528453	-0.0842055	0.695653
NP_415175.1	green	0.501524	0.0125311	-0.289005	0.170785	-0.184266	0.388719	0.184266	0.388719	0.289005	0.170785	-0.508468	0.0111778	-0.670197	0.000339461	0.446954	0.0285474	-0.324543	0.121796	-0.689245	0.000195169	-0.25326	0.23245	-0.516847	0.00970762	0.857114	8.88267e-08	-0.000839904	0.996892	0.108967	0.612265	0.0451847	0.833942	-0.0818882	0.703654	0.439671	0.0315694	0.202001	0.343855	0.637921	0.000797361	-0.406239	0.0488605	-0.121796	0.570755	-0.299934	0.154458
NP_415176.1	brown	-0.612902	0.00145137	0.248544	0.241558	0.105517	0.623635	-0.105517	0.623635	-0.248544	0.241558	0.480047	0.0175939	0.875865	2.07053e-08	-0.10014	0.641526	0.453511	0.0260289	0.292231	0.165845	0.716317	8.25259e-05	0.68426	0.000226467	-0.424476	0.0386949	-0.704619	0.00012109	0.0462245	0.830174	-0.112712	0.600019	-0.141514	0.509513	-0.0131648	0.951317	-0.18089	0.397619	-0.569584	0.00366893	0.817701	1.0666e-06	-0.566047	0.00393598	0.56943	0.00368023
NP_415177.4	blue	-0.120085	0.576219	0.471132	0.020134	0.0186762	0.930976	-0.0186762	0.930976	-0.471132	0.020134	0.0559443	0.79514	0.316432	0.13195	0.0618378	0.774078	-0.326787	0.11909	-0.0615582	0.775074	0.532524	0.00738599	-0.0127113	0.952992	-0.629716	0.000975907	-0.020196	0.925374	-0.0571225	0.790918	0.194939	0.361338	0.543538	0.00604839	0.211527	0.321082	-0.662301	0.000422215	-0.923395	1.28508e-10	0.494273	0.0140851	-0.375028	0.0709593	0.277415	0.189373
NP_415178.1	turquoise	0.401678	0.0517025	0.406594	0.0486449	-0.0407394	0.850089	0.0407394	0.850089	-0.406594	0.0486449	-0.443052	0.0301364	-0.367079	0.0776472	0.258705	0.222221	-0.775003	8.71531e-06	-0.424536	0.0386646	0.0565932	0.792814	-0.487174	0.0157565	-0.314226	0.134814	0.564917	0.00402467	-0.254318	0.230439	0.117606	0.584174	0.896855	2.9858e-09	0.269032	0.203651	-0.566719	0.00388402	-0.580668	0.00292903	-0.0279412	0.896882	-0.000748261	0.997231	-0.185645	0.385119
NP_415179.1	turquoise	0.0793699	0.712383	0.375323	0.0707203	-0.0224438	0.917094	0.0224438	0.917094	-0.375323	0.0707203	-0.0651638	0.762259	-0.0923709	0.667715	0.000385364	0.998574	-0.528317	0.00795806	-0.257078	0.225245	0.298222	0.15694	-0.442585	0.0303313	-0.419273	0.0414075	0.305286	0.146878	0.0676596	0.753424	0.353311	0.0903439	0.697688	0.000150705	0.327502	0.118236	-0.738129	3.83226e-05	-0.618787	0.00126635	0.0247364	0.908658	-0.143356	0.50396	-0.260274	0.219329
NP_415180.1	turquoise	0.227884	0.284181	0.523742	0.00862151	-0.145019	0.498973	0.145019	0.498973	-0.523742	0.00862151	-0.237121	0.264575	-0.190929	0.37149	0.229056	0.281645	-0.679483	0.000260477	-0.457176	0.0247006	0.332782	0.112076	-0.496265	0.0136433	-0.324627	0.121693	0.315413	0.133267	0.00978278	0.963814	0.296631	0.159272	0.812444	1.42051e-06	0.474602	0.0191121	-0.753898	2.09858e-05	-0.701266	0.000134709	0.128805	0.548615	-0.267617	0.206132	-0.174626	0.414431
NP_415181.1	turquoise	0.408779	0.0473318	0.431073	0.0354597	-0.0483824	0.822366	0.0483824	0.822366	-0.431073	0.0354597	-0.453021	0.0262104	-0.439013	0.0318546	0.247621	0.243368	-0.805816	2.01369e-06	-0.486245	0.0159866	0.0407647	0.849997	-0.585992	0.00262122	-0.250613	0.237534	0.566726	0.0038835	-0.172228	0.42097	0.144486	0.500567	0.88504	9.30009e-09	0.307926	0.143239	-0.563882	0.00410737	-0.49325	0.0143167	-0.12255	0.568353	0.000573519	0.997878	-0.284071	0.178536
NP_415182.1	turquoise	0.457306	0.0246547	0.391381	0.0585908	-0.288885	0.170971	0.288885	0.170971	-0.391381	0.0585908	-0.415642	0.0433874	-0.306192	0.145622	0.456553	0.0249227	-0.614773	0.00139018	-0.642692	0.000707092	0.222865	0.295208	-0.5849	0.00268202	-0.0344648	0.872979	0.220269	0.301014	0.170559	0.425554	0.1848	0.387323	0.742248	3.28792e-05	0.603227	0.00180584	-0.663336	0.000410464	-0.433062	0.0345276	0.146566	0.494356	-0.376647	0.0696532	-0.384023	0.0639314
NP_415183.1	turquoise	-0.0122528	0.954686	0.415116	0.0436799	-0.25621	0.226871	0.25621	0.226871	-0.415116	0.0436799	0.0641306	0.765925	0.163294	0.445818	-0.00678037	0.974916	-0.26616	0.208707	-0.13048	0.543384	0.461447	0.0232226	-0.155973	0.466741	-0.501868	0.0124611	0.194077	0.363506	0.0775918	0.718569	0.102356	0.634128	0.736706	4.03788e-05	0.241519	0.255553	-0.673978	0.000305095	-0.657451	0.000481273	0.300411	0.153772	-0.203892	0.339259	-0.301612	0.152052
NP_415184.1	cyan	-0.415993	0.0431925	-0.102814	0.632604	-0.259144	0.221409	0.259144	0.221409	0.102814	0.632604	0.698323	0.00014775	0.283051	0.180169	-0.433144	0.0344898	0.464808	0.02211	0.238288	0.262161	0.231721	0.27593	-0.244505	0.249542	0.0454559	0.832959	-0.270916	0.20038	0.878595	1.64279e-08	0.809063	1.7001e-06	-0.386816	0.0618617	0.301024	0.152892	-0.380604	0.066537	0.132728	0.5364	-0.091801	0.669652	-0.187072	0.381409	-0.456905	0.0247968
NP_415185.1	lightcyan	0.495425	0.0138281	0.0647029	0.763894	-0.30804	0.143083	0.30804	0.143083	-0.0647029	0.763894	-0.558887	0.00452691	-0.594219	0.00219977	0.506753	0.0115002	-0.745702	2.88533e-05	-0.865521	4.74931e-08	0.115976	0.589431	-0.741925	3.3281e-05	0.394731	0.056276	0.0649994	0.762842	0.128398	0.549892	0.259585	0.220595	0.382744	0.064897	0.723535	6.45291e-05	-0.417452	0.0423911	-0.0508187	0.813571	-0.141253	0.510303	-0.402828	0.0509744	-0.245941	0.246683
NP_415186.1	lightcyan	0.390512	0.0592025	0.069768	0.745983	-0.152519	0.476787	0.152519	0.476787	-0.069768	0.745983	-0.580569	0.00293503	-0.441067	0.0309713	0.581371	0.00288669	-0.556021	0.00478352	-0.810647	1.56359e-06	0.144764	0.499736	-0.426502	0.0376776	0.525764	0.0083228	-0.153727	0.473263	-0.0766467	0.721863	-0.0218762	0.919184	0.144925	0.499253	0.566244	0.00392068	-0.0953286	0.657698	0.0604587	0.778993	-0.014354	0.946925	-0.462336	0.022924	0.0755394	0.725729
NP_415187.1	black	0.0629397	0.770157	-0.172328	0.420697	-0.381896	0.0655433	0.381896	0.0655433	0.172328	0.420697	0.0400437	0.852621	-0.181712	0.395442	-0.129971	0.544972	-0.394725	0.0562805	-0.266362	0.208348	0.251738	0.235365	-0.595177	0.00215468	-0.147453	0.491718	0.213354	0.316823	0.358587	0.0853075	0.456107	0.0250823	0.334527	0.110092	0.480598	0.0174459	-0.695876	0.000159416	-0.245141	0.248272	-0.294329	0.162687	-0.0909982	0.672383	-0.366316	0.0783134
NP_415189.2	yellow	-0.604718	0.0017468	-0.379262	0.0675819	-0.0608999	0.77742	0.0608999	0.77742	0.379262	0.0675819	0.717158	8.02238e-05	0.607177	0.0016531	-0.442862	0.0302156	0.855982	9.63473e-08	0.419971	0.0410348	0.279165	0.186481	0.315504	0.133149	0.167207	0.43484	-0.652461	0.000549366	0.559653	0.00446035	0.275195	0.193085	-0.704621	0.000121081	-0.0188135	0.930469	0.0819146	0.703563	0.374165	0.0716638	0.105128	0.624922	-0.231286	0.276858	-0.0740878	0.730807
NP_415190.1	pink	0.0844819	0.694701	0.058026	0.787684	-0.444278	0.0296295	0.444278	0.0296295	-0.058026	0.787684	-0.0225913	0.916551	-0.229417	0.280866	0.138496	0.518673	-0.382497	0.0650846	-0.547339	0.00563661	0.373824	0.0719435	-0.694837	0.000164609	0.262643	0.215012	-0.102662	0.63311	0.495285	0.0138593	0.708803	0.000105793	0.150384	0.483052	0.806941	1.89966e-06	-0.670266	0.000338808	-0.146622	0.494189	-0.109553	0.610343	-0.484536	0.0164173	-0.303176	0.149835
NP_415191.1	turquoise	-0.160481	0.453799	-0.415027	0.0437295	0.18729	0.380846	-0.18729	0.380846	0.415027	0.0437295	0.143398	0.503835	0.167676	0.433535	0.0230092	0.915013	0.468567	0.0209175	0.149143	0.486711	-0.0974581	0.650521	0.34085	0.10312	0.507606	0.0113388	-0.421955	0.0399913	-0.0572273	0.790542	0.00117755	0.995643	-0.656534	0.000493213	-0.115692	0.590349	0.513626	0.0102526	0.4615	0.0232045	0.0403266	0.851591	-0.0926416	0.666796	0.401217	0.051997
NP_415192.1	yellow	-0.638004	0.000795713	-0.264181	0.212239	0.199308	0.35046	-0.199308	0.35046	0.264181	0.212239	0.646893	0.000635044	0.688472	0.000199761	-0.450117	0.0273091	0.90669	1.03937e-09	0.648036	0.000616577	0.11823	0.582167	0.667928	0.000361663	-0.0153751	0.943155	-0.602893	0.00181927	0.192983	0.36627	-0.0566199	0.792718	-0.755087	2.00189e-05	-0.402217	0.0513604	0.398216	0.0539442	0.307685	0.143568	0.219715	0.302263	-0.035352	0.869736	0.268566	0.204465
NP_415193.2	yellow	-0.7228	6.61903e-05	-0.165032	0.440924	0.0593276	0.783031	-0.0593276	0.783031	0.165032	0.440924	0.764241	1.37958e-05	0.837367	3.34904e-07	-0.495815	0.013742	0.895315	3.48872e-09	0.694469	0.000166485	0.330404	0.11482	0.683589	0.000231001	-0.246122	0.246325	-0.594255	0.00219805	0.285098	0.176903	0.025314	0.906535	-0.615978	0.00135196	-0.302754	0.150431	0.135748	0.527084	0.0208475	0.922973	0.388212	0.0608468	-0.136133	0.525901	0.237698	0.263379
NP_415194.1	lightcyan	0.539285	0.00653852	0.0864298	0.688003	-0.394853	0.0561933	0.394853	0.0561933	-0.0864298	0.688003	-0.544519	0.00593971	-0.40085	0.0522322	0.769108	1.12417e-05	-0.430713	0.0356308	-0.894816	3.6673e-09	0.2013	0.345567	-0.447104	0.0284875	0.617439	0.00130684	-0.15613	0.466288	0.20228	0.343173	-0.00493674	0.981735	0.315087	0.133691	0.810807	1.55034e-06	-0.257829	0.223845	0.0356409	0.86868	0.170074	0.42689	-0.604068	0.00177236	-0.185342	0.385908
NP_415195.1	brown	-0.643373	0.000694947	0.0982454	0.647875	0.17923	0.402039	-0.17923	0.402039	-0.0982454	0.647875	0.506427	0.0115624	0.873231	2.57526e-08	-0.171644	0.42257	0.533624	0.00724218	0.312525	0.137053	0.678405	0.000268739	0.714837	8.67151e-05	-0.321144	0.12598	-0.738252	3.81494e-05	-0.00608052	0.977504	-0.153516	0.473876	-0.199059	0.351076	-0.114044	0.595689	-0.0557557	0.795816	-0.388885	0.0603621	0.719829	7.3285e-05	-0.503735	0.0120863	0.510154	0.0108681
NP_415200.1	yellow	-0.479978	0.0176125	-0.135517	0.527794	-0.323076	0.123589	0.323076	0.123589	0.135517	0.527794	0.695811	0.000159738	0.493887	0.014172	-0.29585	0.160425	0.64731	0.000628249	0.213636	0.31617	0.408124	0.0477226	0.0236965	0.912484	0.152625	0.476477	-0.554776	0.00489874	0.827463	6.11053e-07	0.60744	0.00164333	-0.472582	0.0197017	0.343538	0.100258	-0.283528	0.179404	0.133145	0.535109	0.190024	0.373805	-0.414611	0.0439629	-0.26527	0.210291
NP_415201.1	tan	-0.286481	0.17472	-0.206138	0.33385	-0.147355	0.492009	0.147355	0.492009	0.206138	0.33385	0.515998	0.00984895	0.251671	0.235494	-0.17549	0.412091	0.595772	0.00212707	0.0881946	0.681954	0.130928	0.541989	-0.0890345	0.679082	0.381009	0.0662243	-0.508294	0.0112102	0.844687	2.09188e-07	0.489501	0.0151917	-0.562971	0.00418132	0.302664	0.150559	-0.0573193	0.790213	0.428386	0.0367508	-0.0124033	0.95413	-0.310638	0.139567	-0.337286	0.107009
NP_415202.1	yellow	-0.609936	0.00155307	-0.288419	0.171694	0.152281	0.477483	-0.152281	0.477483	0.288419	0.171694	0.796112	3.27992e-06	0.597536	0.00204697	-0.546205	0.0057569	0.892344	4.67915e-09	0.588735	0.0024737	0.108443	0.613985	0.292711	0.16512	0.0226785	0.91623	-0.513283	0.0103121	0.594299	0.00219598	0.363351	0.0809428	-0.706954	0.000112329	-0.199469	0.350062	0.123905	0.56405	0.35285	0.0907948	0.0542267	0.801305	-0.0646752	0.763992	-0.136543	0.524645
NP_415203.1	brown	-0.733116	4.60051e-05	-0.0327564	0.879229	0.114262	0.594981	-0.114262	0.594981	0.0327564	0.879229	0.854186	1.09456e-07	0.852982	1.19111e-07	-0.452477	0.0264137	0.793079	3.79998e-06	0.557283	0.00466904	0.485122	0.0162685	0.467839	0.0211444	-0.287746	0.172741	-0.604815	0.00174305	0.512803	0.0103958	0.31565	0.132961	-0.452106	0.0265527	-0.0680083	0.752191	-0.166099	0.437934	-0.179108	0.402362	0.452372	0.0264528	-0.324844	0.121431	0.109646	0.610036
NP_415204.1	brown	-0.800545	2.63329e-06	0.0465386	0.829037	0.1289	0.548318	-0.1289	0.548318	-0.0465386	0.829037	0.864746	5.04047e-08	0.892479	4.61788e-09	-0.457263	0.0246698	0.738628	3.76231e-05	0.516544	0.00975784	0.595043	0.00216094	0.491732	0.0146658	-0.317163	0.13101	-0.657068	0.000486231	0.451095	0.026935	0.332348	0.112572	-0.40846	0.0475219	-0.0338382	0.87527	-0.219323	0.303149	-0.276222	0.191363	0.502856	0.0122615	-0.396589	0.0550237	0.189226	0.375851
NP_415205.1	brown	-0.596045	0.00211448	0.200273	0.348084	0.0377613	0.86094	-0.0377613	0.86094	-0.200273	0.348084	0.543566	0.00604527	0.717617	7.89921e-05	-0.173375	0.417835	0.222877	0.295183	0.0323032	0.880888	0.853097	1.18158e-07	0.218531	0.304942	-0.348825	0.0947993	-0.681997	0.000242062	0.328327	0.117258	0.323917	0.122558	0.00627374	0.976789	0.284349	0.178093	-0.536958	0.00682059	-0.606978	0.00166049	0.646112	0.000647927	-0.713175	9.1644e-05	0.253019	0.232911
NP_415206.1	tan	-0.406004	0.0490041	-0.261279	0.217491	-0.214206	0.31485	0.214206	0.31485	0.261279	0.217491	0.566065	0.00393458	0.387078	0.0616702	-0.198983	0.351264	0.561213	0.00432725	-0.026749	0.901261	0.421219	0.0403761	-0.104752	0.626169	0.369538	0.0755296	-0.700066	0.000139898	0.822338	8.22067e-07	0.557013	0.00469338	-0.515295	0.00996727	0.433486	0.0343318	-0.23252	0.274229	0.308535	0.142408	0.108094	0.615135	-0.546002	0.00577872	-0.28676	0.174282
NP_415207.1	turquoise	0.239821	0.259012	0.38302	0.0646878	-0.248637	0.241377	0.248637	0.241377	-0.38302	0.0646878	-0.173961	0.416241	-0.257344	0.224749	0.100109	0.641628	-0.577908	0.00310027	-0.327892	0.117773	0.188462	0.377818	-0.492376	0.0145168	-0.296288	0.159778	0.46508	0.0220219	0.022479	0.916964	0.251461	0.235898	0.767333	1.21203e-05	0.327088	0.118731	-0.634471	0.000868668	-0.505745	0.0116934	-0.0368259	0.864353	-0.0358618	0.867873	-0.411814	0.045554
NP_415208.1	blue	-0.398744	0.0535977	0.264941	0.210877	0.112125	0.601932	-0.112125	0.601932	-0.264941	0.210877	0.303283	0.149684	0.523087	0.00872009	-0.152123	0.477947	-0.0415056	0.847301	0.139196	0.516541	0.594421	0.00219018	0.162271	0.44871	-0.564338	0.00407076	-0.203008	0.341402	-0.0955281	0.657024	0.27327	0.196345	0.270348	0.201363	0.082712	0.700806	-0.539383	0.00652696	-0.772768	9.60692e-06	0.482085	0.0170513	-0.355926	0.0878202	0.301761	0.151841
NP_415210.1	brown	-0.678478	0.000268167	-0.140932	0.511272	-0.0873679	0.684785	0.0873679	0.684785	0.140932	0.511272	0.725824	5.95944e-05	0.720718	7.10957e-05	-0.359912	0.0840757	0.656068	0.00049937	0.203616	0.339928	0.66561	0.000385625	0.221452	0.29836	0.00542487	0.979929	-0.805984	1.99631e-06	0.634474	0.000868608	0.405708	0.0491849	-0.466384	0.0216035	0.241355	0.255887	-0.280813	0.183785	0.00105813	0.996085	0.342281	0.101589	-0.575336	0.00326736	-0.0296089	0.890763
NP_415211.2	grey60	-0.468432	0.0209593	0.349021	0.094601	-0.156801	0.464351	0.156801	0.464351	-0.349021	0.094601	0.326007	0.120025	0.505782	0.0116863	-0.0688086	0.749366	-0.0758452	0.724661	-0.254977	0.229192	0.910069	7.03986e-10	-0.0649416	0.763047	-0.316263	0.132167	-0.571573	0.00352562	0.346329	0.097348	0.317995	0.129947	0.196868	0.356509	0.507947	0.0112749	-0.727534	5.61252e-05	-0.650645	0.000576149	0.530925	0.00759918	-0.78747	4.95808e-06	0.0957907	0.656138
NP_415212.1	pink	-0.378021	0.0685588	-0.0969073	0.652375	-0.41235	0.045246	0.41235	0.045246	0.0969073	0.652375	0.406639	0.0486173	0.373389	0.0723014	-0.11393	0.596059	0.269408	0.202997	-0.176658	0.408936	0.662283	0.000422428	-0.0830901	0.6995	0.148144	0.489669	-0.719395	7.4374e-05	0.699449	0.000142635	0.373875	0.0719016	-0.3043	0.148255	0.527427	0.00808371	-0.39523	0.0559373	-0.000349233	0.998708	0.216715	0.309078	-0.650105	0.00058432	-0.107073	0.618498
NP_415213.1	salmon	-0.206148	0.333825	0.0143454	0.946956	-0.308238	0.142813	0.308238	0.142813	-0.0143454	0.946956	0.229597	0.280478	0.350582	0.0930353	0.137683	0.521157	0.176348	0.409772	-0.372428	0.0730968	0.679785	0.000258202	-0.175316	0.412561	0.205362	0.335712	-0.704674	0.000120875	0.637597	0.000803848	0.364952	0.0795151	-0.0784312	0.715647	0.653166	0.000539277	-0.496379	0.0136183	-0.101193	0.638004	0.425534	0.038161	-0.849459	1.51917e-07	-0.171513	0.42293
NP_415214.1	pink	0.202253	0.343239	0.011141	0.958794	-0.388116	0.0609164	0.388116	0.0609164	-0.011141	0.958794	-0.168164	0.432178	-0.095065	0.658589	0.486825	0.0158425	-0.111433	0.604188	-0.688571	0.000199171	0.383568	0.0642738	-0.386367	0.0621911	0.535303	0.00702722	-0.487296	0.0157263	0.535513	0.0070007	0.251064	0.236663	0.0232617	0.914083	0.797142	3.11823e-06	-0.340667	0.103318	0.0913327	0.671245	0.253578	0.231844	-0.761062	1.57287e-05	-0.245721	0.24712
NP_415215.1	blue	-0.446596	0.0286902	0.211213	0.32182	-0.0815815	0.704715	0.0815815	0.704715	-0.211213	0.32182	0.425333	0.0382621	0.212369	0.319115	-0.317397	0.130711	-0.0441676	0.837631	-0.024158	0.910786	0.456579	0.0249131	-0.277124	0.189857	-0.235629	0.267682	-0.289392	0.170187	0.542117	0.00620861	0.630018	0.000968778	-0.0768493	0.721157	0.372688	0.0728805	-0.567958	0.00378972	-0.304566	0.147883	0.00791684	0.970713	-0.341633	0.10228	-0.104119	0.628266
NP_415222.1	brown	0.848824	1.58618e-07	-0.0956222	0.656707	-0.0526637	0.806925	0.0526637	0.806925	0.0956222	0.656707	-0.818324	1.03036e-06	-0.907336	9.65928e-10	0.499764	0.0128946	-0.613551	0.0014299	-0.434939	0.0336661	-0.718449	7.68023e-05	-0.403136	0.0507803	0.436976	0.0327503	0.725568	6.01291e-05	-0.437836	0.03237	-0.306169	0.145654	0.34996	0.0936568	-0.000626532	0.997682	0.340732	0.103247	0.35586	0.0878839	-0.510892	0.0107348	0.483975	0.0165606	-0.167848	0.433056
NP_415223.1	brown	0.841586	2.56065e-07	-0.227802	0.28436	-0.10138	0.637381	0.10138	0.637381	0.227802	0.28436	-0.67314	0.00031244	-0.796769	3.17591e-06	0.563986	0.00409896	-0.305084	0.14716	-0.333922	0.110777	-0.778463	7.47909e-06	-0.305465	0.14663	0.642848	0.00070429	0.623255	0.00113974	-0.255047	0.229059	-0.206391	0.333243	0.153529	0.473839	0.054667	0.799723	0.431482	0.0352668	0.51078	0.010755	-0.410566	0.0462789	0.422087	0.0399224	-0.217747	0.306723
NP_415224.1	brown	0.773658	9.24237e-06	-0.321317	0.125763	-0.0800692	0.709956	0.0800692	0.709956	0.321317	0.125763	-0.618627	0.00127109	-0.785827	5.35191e-06	0.473354	0.0194747	-0.213937	0.315473	-0.297246	0.158367	-0.797131	3.11989e-06	-0.284582	0.177722	0.713757	8.98901e-05	0.532762	0.00735472	-0.213642	0.316155	-0.220542	0.300401	0.0146363	0.945882	-0.0103734	0.961631	0.538805	0.00659596	0.679556	0.000259922	-0.490683	0.0149112	0.449053	0.0277206	-0.256344	0.226619
NP_415225.1	brown	0.723676	6.42167e-05	-0.351753	0.0918738	-0.11876	0.580465	0.11876	0.580465	0.351753	0.0918738	-0.554284	0.00494487	-0.737054	3.98677e-05	0.424873	0.0384939	-0.125224	0.559878	-0.253173	0.232616	-0.781834	6.42695e-06	-0.256993	0.225404	0.720293	7.21355e-05	0.473718	0.0193684	-0.13259	0.536829	-0.225565	0.289245	-0.0558496	0.795479	-0.0199032	0.926452	0.558093	0.00459679	0.737549	3.91491e-05	-0.49082	0.0148788	0.442443	0.0303904	-0.295717	0.160621
NP_415226.1	blue	0.616276	0.00134264	-0.385313	0.0629691	-0.205729	0.334831	0.205729	0.334831	0.385313	0.0629691	-0.446981	0.0285365	-0.625407	0.00108274	0.344212	0.0995495	-0.00160591	0.994058	-0.220959	0.299464	-0.687896	0.000203245	-0.214905	0.313234	0.705833	0.000116465	0.314386	0.134604	0.01393	0.948491	-0.2453	0.247956	-0.1562	0.466085	-0.00452072	0.983274	0.544102	0.00598573	0.792693	3.8713e-06	-0.448198	0.028055	0.363221	0.0810597	-0.342887	0.100945
NP_415228.1	purple	-0.129762	0.545625	-0.00563802	0.979141	0.451589	0.0267478	-0.451589	0.0267478	0.00563802	0.979141	-0.011537	0.95733	0.429557	0.0361837	0.119895	0.576827	0.397565	0.054374	0.466604	0.0215337	-0.125408	0.559295	0.908485	8.46633e-10	-0.212853	0.317989	-0.175548	0.411932	-0.596837	0.00207841	-0.718131	7.76327e-05	-0.222764	0.295433	-0.621686	0.00118291	0.627859	0.00102078	-0.129853	0.545342	0.510958	0.0107229	0.129222	0.547312	0.764579	1.36031e-05
NP_415229.1	turquoise	0.246752	0.24508	0.296739	0.159113	0.251926	0.235004	-0.251926	0.235004	-0.296739	0.159113	-0.319984	0.127431	-0.0230896	0.914717	0.190404	0.372831	-0.53721	0.00678959	-0.158432	0.459658	0.114418	0.594476	-0.118223	0.582188	-0.532759	0.0073551	0.408603	0.0474366	-0.456627	0.0248962	-0.0882572	0.68174	0.849357	1.52978e-07	-0.0358146	0.868046	-0.436166	0.0331119	-0.7116	9.65384e-05	0.246687	0.245208	-0.0182726	0.932464	0.0907661	0.673174
NP_415230.1	turquoise	0.0376076	0.8615	0.424532	0.0386667	0.276857	0.190302	-0.276857	0.190302	-0.424532	0.0386667	-0.106289	0.621084	0.0158335	0.941463	-0.00215693	0.992019	-0.50705	0.0114439	-0.0864348	0.687985	0.207157	0.331412	-0.186566	0.382721	-0.607232	0.00165106	0.358619	0.0852773	-0.258501	0.222599	0.120255	0.575673	0.727449	5.62929e-05	9.03333e-05	0.999666	-0.51376	0.0102295	-0.735704	4.18851e-05	0.158812	0.458567	-0.0194629	0.928075	0.0378936	0.860457
NP_415232.1	turquoise	0.20793	0.329572	0.547473	0.00562259	-0.168288	0.431832	0.168288	0.431832	-0.547473	0.00562259	-0.335986	0.108454	-0.345717	0.0979801	0.0142769	0.94721	-0.699128	0.000144077	-0.255809	0.227623	0.0779256	0.717406	-0.351413	0.0922098	-0.45306	0.0261961	0.54294	0.00611542	-0.255575	0.228063	-0.127577	0.552467	0.75352	2.13021e-05	0.0433668	0.840538	-0.371705	0.0736999	-0.440489	0.0312179	-0.179302	0.401846	0.193852	0.364072	-0.24174	0.255104
NP_415234.1	turquoise	0.306725	0.144886	0.459503	0.0238862	-0.0195011	0.927934	0.0195011	0.927934	-0.459503	0.0238862	-0.427407	0.0372299	-0.238654	0.261408	0.272743	0.197243	-0.755146	1.99721e-05	-0.365356	0.0791573	0.1709	0.424614	-0.2561	0.227076	-0.407586	0.0480455	0.421444	0.0402582	-0.410589	0.0462651	-0.0659266	0.759555	0.82137	8.68527e-07	0.19843	0.35263	-0.496411	0.0136114	-0.710163	0.000101198	0.121247	0.572506	-0.0429263	0.842138	0.0732888	0.733607
NP_415235.1	purple	-0.557858	0.00461768	-0.0726177	0.735961	0.341851	0.102047	-0.341851	0.102047	0.0726177	0.735961	0.505789	0.0116849	0.734326	4.4037e-05	-0.334871	0.109704	0.760511	1.60874e-05	0.783526	5.95002e-06	0.052777	0.806517	0.910573	6.63369e-10	-0.325852	0.120212	-0.346728	0.0969366	-0.223704	0.293346	-0.301133	0.152736	-0.475225	0.0189331	-0.612418	0.00146756	0.432833	0.0346342	-0.0719816	0.738194	0.422624	0.0396437	0.121529	0.571606	0.572959	0.00342861
NP_415236.1	purple	-0.470843	0.020221	-0.138497	0.51867	0.281523	0.182632	-0.281523	0.182632	0.138497	0.51867	0.468012	0.0210903	0.551121	0.0052505	-0.520269	0.00915522	0.617964	0.00129094	0.880718	1.36696e-08	-0.142228	0.507357	0.743688	3.11444e-05	-0.510153	0.0108683	-0.0982838	0.647746	-0.214269	0.314704	-0.31014	0.140236	-0.432779	0.0346593	-0.784833	5.60318e-06	0.436034	0.0331714	-0.00901091	0.966667	0.132988	0.535597	0.430954	0.0355162	0.405026	0.0496042
NP_415237.1	tan	-0.234435	0.270184	-0.218034	0.306069	-0.596681	0.00208547	0.596681	0.00208547	0.218034	0.306069	0.360201	0.0838089	-0.00835036	0.96911	-0.25445	0.230189	0.0134472	0.950274	-0.273468	0.196008	0.444756	0.0294339	-0.574534	0.00332101	0.266775	0.207618	-0.27573	0.192186	0.761327	1.5559e-05	0.759079	1.70521e-05	-0.178659	0.403563	0.668785	0.000353136	-0.593513	0.00223354	0.138705	0.518037	-0.258124	0.223297	-0.383993	0.0639542	-0.519846	0.00922213
NP_415238.1	turquoise	-0.14999	0.484212	-0.202792	0.341927	-0.419206	0.0414434	0.419206	0.0414434	0.202792	0.341927	0.214925	0.313188	0.0415642	0.847088	-0.127155	0.553792	0.335203	0.109331	-0.0699899	0.745201	0.149147	0.4867	-0.0244309	0.909782	0.30912	0.141614	-0.441808	0.0306576	0.577731	0.00311153	-0.0506994	0.814002	-0.445993	0.0289324	0.179226	0.402049	0.126731	0.555124	0.506656	0.0115188	-0.110501	0.607238	-0.168452	0.431378	-0.344154	0.0996104
NP_415239.1	green	0.252315	0.234257	-0.531983	0.00745752	-0.314177	0.134879	0.314177	0.134879	0.531983	0.00745752	-0.0819732	0.70336	-0.477741	0.0182243	0.0108619	0.959825	0.161258	0.451587	-0.0980056	0.648681	-0.467383	0.0212873	-0.234061	0.270971	0.689762	0.000192153	0.052535	0.807388	0.336043	0.10839	0.0101106	0.962602	-0.527544	0.00806705	0.083791	0.697082	0.448928	0.0277694	0.867955	3.93113e-08	-0.593172	0.00224996	0.298758	0.15616	-0.343013	0.100812
[truncated: 3,534 more rows]
